# Supplementary material for: Quantitative comparison of the mRNA content of human iPSC‐derived motor neurons and their extracellular vesicles
Source: FEBS Open Bio. 2021 Feb 2;11(2):494–506. doi: 10.1002/2211-5463.13059 (PMC7876496; doi:10.1002/2211-5463.13059)
Supplement: Supplementary file 2 — Table S1. The entire list of differentially abundant mRNAs between the cells and EVs. [file FEB4-11-494-s002.xlsx]

## Sheet: Result_B7MN
Gene ID	logFC	logCPM	P-value	FDR
GNG5	8.37927	8.14543	4.24e-94	6.62e-90
VIM	6.62243	11.0096	1.79e-87	1.4e-83
UBE2C	9.34886	7.7678	5.55e-87	2.89e-83
CDC20	10.3586	6.90014	2.42e-82	9.47e-79
PCDHGB6	-11.8576	6.95146	8.24e-73	2.58e-69
HNRNPH2	-14.9242	6.68001	3.66e-69	9.55e-66
BIRC5	8.57075	6.59166	1.08e-68	2.41e-65
AURKB	11.2664	6.59577	2.44e-67	4.78e-64
TTYH1	6.54362	8.14905	1.17e-66	2.04e-63
HIST1H4C	5.40276	10.297	6.97e-66	1.09e-62
APP	-5.78714	7.9868	4.47e-64	6.36e-61
KAL1	-6.25929	7.88927	1.64e-62	2.14e-59
MKI67	9.76204	6.21541	2.37e-60	2.85e-57
NES	5.28682	8.66021	1.74e-59	1.94e-56
PTTG1	6.02367	7.64196	2.33e-59	2.43e-56
HES5	7.77935	7.04894	2.21e-58	2.16e-55
RPSA	4.76442	11.4731	6.52e-56	5.99e-53
RPS2	4.60627	12.6367	4.52e-55	3.93e-52
RPS11	4.5825	11.0656	8.56e-55	7.05e-52
RAB13	7.22853	6.68106	1.28e-54	1e-51
ENSG00000198804	-5.56712	10.525	2e-54	1.49e-51
CKS1B	5.59793	7.66222	2.62e-54	1.86e-51
RPL17	4.56672	10.9287	1.02e-53	6.92e-51
RPS18	4.39148	11.5124	3.11e-53	2.03e-50
RPS12	4.66988	10.0558	7.12e-53	4.46e-50
TOP2A	9.12307	7.0237	1.63e-51	9.82e-49
RPS17L	4.46569	10.3625	1.2e-50	6.98e-48
RPS8	4.31447	10.7274	1.48e-50	8.29e-48
RPL7A	4.4205	10.9681	2.03e-50	1.09e-47
RPS19	4.33995	11.9723	2.09e-49	1.09e-46
RPS27	4.27768	10.4177	3.52e-49	1.77e-46
RPL10A	4.36168	10.1825	8.51e-49	4.16e-46
ID1	7.57176	6.2363	9.07e-49	4.3e-46
RPS16	4.36641	9.96442	9.5e-49	4.37e-46
FBL	5.55886	8.17981	3.81e-48	1.7e-45
RPL21	4.09586	11.7338	8.35e-48	3.63e-45
RPS20	4.28913	10.0516	1.39e-47	5.89e-45
CENPF	6.11446	6.47629	2.13e-47	8.75e-45
CCND1	5.38802	7.28347	3.27e-47	1.31e-44
PCBP2	4.34405	9.68718	4.5e-47	1.76e-44
EGR1	7.26324	6.38931	8e-47	3.05e-44
RPLP0	4.33185	12.1511	1.05e-46	3.92e-44
ENSG00000198886	-4.6028	10.1052	1.36e-46	4.94e-44
TSPAN18	6.6278	6.82578	1.81e-46	6.45e-44
IFITM3	11.0616	5.66973	1.15e-45	4.01e-43
RPLP2	4.2453	9.74555	2.13e-45	7.24e-43
RPS5	4.01086	10.7106	2.18e-45	7.24e-43
RPL13	4.15241	11.8226	3.79e-45	1.23e-42
PLP1	8.53012	6.19602	4.46e-45	1.42e-42
NHLH1	6.54471	6.31331	4.61e-45	1.44e-42
RPL10	4.08427	11.7057	5.94e-45	1.82e-42
RPL12	4.09771	9.64036	7.56e-45	2.27e-42
SCN2A	-9.96741	5.94325	1.28e-44	3.79e-42
RPL23	4.01675	9.93629	2.15e-44	6.23e-42
RPS15A	4.14317	10.3784	2.38e-44	6.77e-42
RPL18A	3.99127	11.2097	3.76e-44	1.05e-41
RPS6	4.05086	10.7466	5.35e-44	1.46e-41
RPS15	4.06789	10.5703	5.42e-44	1.46e-41
RPL8	4.04902	10.871	9.78e-44	2.59e-41
RPS14	4.00994	11.4027	1.24e-43	3.23e-41
RPS4X	4.0432	11.742	1.38e-43	3.53e-41
RPS10	4.10029	10.1354	1.49e-43	3.77e-41
RPS9	4.18382	9.89769	1.09e-42	2.7e-40
GNB2L1	3.95259	11.4543	2.19e-42	5.34e-40
RPL13A	4.02918	11.5987	3.04e-42	7.31e-40
RPL29	3.93054	10.8455	3.31e-42	7.83e-40
RPL11	4.04325	10.0103	3.43e-42	8.02e-40
RPL37A	3.95949	10.6059	3.76e-42	8.65e-40
SOX3	6.53812	6.4142	4.48e-42	1.02e-39
ZFP36L1	6.44116	6.13465	1.32e-41	2.95e-39
RPS23	3.78856	11.1382	2.78e-41	6.12e-39
RPS27A	3.81261	10.6109	3.06e-41	6.65e-39
ENSG00000198763	-4.73648	8.83569	4.72e-41	1.01e-38
RPL6	3.9519	10.8779	4.81e-41	1.02e-38
RPL18	3.93789	10.9375	8.13e-41	1.69e-38
RPLP1	3.86457	11.0919	1.04e-40	2.14e-38
RPL7	3.7714	11.5486	1.71e-40	3.48e-38
HSPA5	-4.27125	8.52771	1.93e-40	3.88e-38
RPL9	3.73065	11.4258	2.56e-40	5.06e-38
RPS3	3.83886	10.8175	3.79e-40	7.42e-38
GLTSCR2	4.01308	8.95819	6.32e-40	1.22e-37
ENSG00000198899	-4.44461	7.76944	7.23e-40	1.38e-37
RPL39	3.78967	9.98322	8.23e-40	1.55e-37
RPL30	3.75621	9.47107	8.36e-40	1.55e-37
TPX2	5.1983	6.46794	8.43e-40	1.55e-37
RPL41	3.77059	10.6478	1.33e-39	2.41e-37
RPL28	3.99338	8.67511	2.42e-39	4.36e-37
CMTM7	9.52522	5.78971	3.06e-39	5.44e-37
RPL26	3.85813	9.70803	4.53e-39	7.96e-37
HMGA2	6.41994	6.23695	4.98e-39	8.65e-37
EEF1G	3.7809	12.185	7.75e-39	1.33e-36
CCNB1IP1	4.26277	7.46091	8.98e-39	1.53e-36
AK4	7.31668	5.92426	9.15e-39	1.54e-36
GSN	6.08104	6.6955	2.07e-38	3.45e-36
MT1X	5.47152	6.28492	2.53e-38	4.17e-36
RPL27A	3.78431	10.2521	2.99e-38	4.87e-36
RPL31	3.632	10.495	3.09e-38	4.96e-36
RPS25	3.55868	10.2537	3.11e-38	4.96e-36
RPL23A	3.6791	10.6856	3.36e-38	5.3e-36
TFDP2	4.12647	7.84544	3.89e-38	6.09e-36
PABPC1	3.7004	10.1847	4e-38	6.2e-36
RPS13	3.61958	10.288	7.1e-38	1.09e-35
RPL19	3.73873	10.9043	1.26e-37	1.91e-35
RPL34	3.58791	9.93235	1.52e-37	2.26e-35
HMGB2	4.07938	8.14207	1.52e-37	2.26e-35
RPL37	3.75318	9.47029	1.78e-37	2.63e-35
C17orf76-AS1	3.57127	10.4638	2.53e-37	3.7e-35
PLK1	6.45762	5.99166	2.8e-37	4.06e-35
RPL3	3.54308	11.9995	5.01e-37	7.13e-35
YBX1	3.64002	10.3925	5.02e-37	7.13e-35
SPOCK1	-7.56621	7.78146	8.88e-37	1.25e-34
NEUROD4	5.89323	6.10695	9.91e-37	1.38e-34
TSPAN7	-3.87718	8.94927	1.6e-36	2.21e-34
CKS2	4.3772	7.27658	2.58e-36	3.54e-34
ENSG00000198727	-5.4521	9.53341	3.69e-36	5.02e-34
NME2	3.67502	8.59298	4.45e-36	6e-34
NUSAP1	7.0856	6.15422	5.08e-36	6.79e-34
RPS21	3.83698	8.38963	5.38e-36	7.13e-34
CCNB2	8.75237	5.64516	6.18e-36	8.13e-34
KIDINS220	-4.87387	8.6276	1.41e-35	1.84e-33
ATP6AP2	-3.88692	8.01389	1.86e-35	2.4e-33
GPM6A	-4.90776	6.70668	1.99e-35	2.56e-33
RPS29	3.65447	9.124	2.16e-35	2.75e-33
RPL36A	3.62505	9.34216	2.57e-35	3.24e-33
ENSG00000198888	-4.55335	9.14327	3.44e-35	4.3e-33
RPL35A	3.47464	9.93451	9.48e-35	1.18e-32
NAP1L1	3.44161	10.2363	1.07e-34	1.31e-32
TGIF2	7.02534	5.71644	1.37e-34	1.68e-32
WASF2	4.5606	6.54225	1.46e-34	1.77e-32
PTPRO	-6.16252	5.94801	2.56e-34	3.08e-32
TMX2-CTNND1	-13.6616	5.42317	3.81e-34	4.54e-32
HES6	4.02338	8.3844	7.54e-34	8.93e-32
RPL36	3.50261	9.53698	7.59e-34	8.93e-32
SNRPD2	3.46016	9.199	1.08e-33	1.27e-31
SFRP1	4.46901	7.25246	1.24e-33	1.44e-31
RPL5	3.34285	11.4475	1.93e-33	2.21e-31
EPR-1	9.43776	5.30839	1.94e-33	2.21e-31
SIVA1	4.05206	7.74875	2.08e-33	2.35e-31
UBA52	3.5418	9.36617	3.26e-33	3.67e-31
MYBL2	9.74951	5.25325	3.95e-33	4.41e-31
AKAP6	-4.83779	7.1843	4.67e-33	5.18e-31
ADAM10	-6.73305	5.80664	8.55e-33	9.42e-31
EDIL3	-9.02657	5.53776	9.61e-33	1.05e-30
PDPN	6.7047	5.70826	1.1e-32	1.19e-30
CDT1	6.1301	5.92316	1.12e-32	1.21e-30
RPL32	3.4621	10.466	1.41e-32	1.51e-30
TCF7L2	6.60657	5.61253	4.31e-32	4.58e-30
CR749695	10.2501	5.07724	1.18e-31	1.25e-29
IGFBP2	3.60291	7.61551	1.21e-31	1.27e-29
SOX2	7.52361	5.63901	1.25e-31	1.3e-29
ESRRG	-5.08666	7.05587	1.58e-31	1.64e-29
NT5DC2	3.46755	8.44535	1.7e-31	1.74e-29
NME4	3.93449	7.33529	2.85e-31	2.92e-29
SLC38A2	-4.28577	7.07711	3.99e-31	4.05e-29
PRR11	5.25999	5.97677	6.35e-31	6.41e-29
LITAF	5.33086	6.27032	6.67e-31	6.69e-29
EEF1D	3.52752	8.66795	6.73e-31	6.7e-29
RPL38	3.19104	9.41864	7.72e-31	7.64e-29
APLP1	-3.45716	8.57178	1.48e-30	1.46e-28
AX746653	13.3503	5.09833	1.87e-30	1.83e-28
RPS28	3.66051	7.51156	2.11e-30	2.05e-28
EIF3F	3.3561	9.39382	4.26e-30	4.12e-28
GAS5	3.445	8.40886	1.17e-29	1.12e-27
RPS7	3.37225	9.8606	1.36e-29	1.3e-27
FAM5C	-13.4182	5.18152	1.46e-29	1.39e-27
SH3BGRL3	3.32024	8.53038	1.54e-29	1.45e-27
RPS27L	3.3819	7.96331	1.57e-29	1.47e-27
TPT1	3.1573	10.3266	1.66e-29	1.54e-27
GABRG2	-6.27283	5.74196	2.07e-29	1.92e-27
RPS24	3.30364	9.47384	2.97e-29	2.74e-27
ANP32B	3.80154	7.77327	3.22e-29	2.95e-27
EIF4EBP1	3.58156	7.77215	4.01e-29	3.64e-27
HNRNPA1	2.99278	11.6318	4.07e-29	3.68e-27
RPL35	3.25476	9.56249	4.21e-29	3.79e-27
PDIA3	-3.74903	7.98574	4.7e-29	4.2e-27
RPL14	3.25595	9.5841	6.75e-29	6e-27
SNRPE	3.2915	8.69285	7.07e-29	6.25e-27
CDK6	5.75824	5.88737	9.92e-29	8.71e-27
RGS16	5.92692	5.87083	1.07e-28	9.36e-27
ENSG00000198938	-5.03821	9.56962	1.2e-28	1.04e-26
ZFAS1	3.44905	7.75469	1.21e-28	1.05e-26
EMP2	7.48326	5.54953	1.36e-28	1.17e-26
REXO1L1	9.6888	6.25412	1.84e-28	1.57e-26
MIF	3.18759	11.0491	1.89e-28	1.61e-26
TSPAN13	-4.2501	7.85128	3.05e-28	2.57e-26
MDK	3.49587	9.32964	3.27e-28	2.75e-26
GLI3	7.22204	5.31777	4.04e-28	3.38e-26
TYMS	4.522	6.34469	5.37e-28	4.46e-26
FAU	3.13034	8.86516	8.29e-28	6.86e-26
BAI3	-10.1282	5.25213	8.59e-28	7.07e-26
RPL4	3.1118	11.2065	9.52e-28	7.8e-26
ATP9A	-4.4081	6.73207	1.12e-27	9.09e-26
SYT4	-7.59508	8.64702	1.16e-27	9.43e-26
RPL22	3.16	9.26225	1.2e-27	9.65e-26
CLIC1	5.34718	6.65438	1.6e-27	1.28e-25
CXADR	-3.56327	7.97847	1.72e-27	1.37e-25
KIAA0101	7.04976	5.33967	1.99e-27	1.58e-25
RPS3A	2.9732	11.5634	3.61e-27	2.85e-25
GSTP1	3.03634	9.35922	4.01e-27	3.15e-25
RPL27	3.02287	9.23285	4.35e-27	3.4e-25
RPS26	3.10699	8.67068	5.44e-27	4.23e-25
CADM1	-2.97433	8.9811	5.82e-27	4.51e-25
MT2A	8.3332	5.22943	1.05e-26	8.06e-25
STXBP1	-3.26695	7.89539	1.09e-26	8.39e-25
SNHG6	3.26572	7.82828	1.79e-26	1.36e-24
OST4	3.19505	8.12716	3.27e-26	2.48e-24
TAF10	3.50046	6.95802	9.7e-26	7.33e-24
ROMO1	3.21994	7.59756	9.93e-26	7.47e-24
E10222	4.0478	7.22841	1.02e-25	7.64e-24
SERF2	2.98092	9.71485	1.03e-25	7.64e-24
TP53	4.8197	6.09352	1.13e-25	8.39e-24
SNRPF	3.13297	7.7012	1.4e-25	1.04e-23
TMEM196	-13.1617	4.92726	1.83e-25	1.35e-23
SNHG5	4.01111	6.80591	2.3e-25	1.68e-23
CKB	3.00471	10.8901	4.53e-25	3.29e-23
EEF1A1	2.7345	13.8416	5.04e-25	3.65e-23
LGALS3BP	-6.49656	6.16512	5.36e-25	3.86e-23
CLASP2	-3.63672	8.51007	7.17e-25	5.14e-23
CDCA8	6.05378	5.48289	8.07e-25	5.76e-23
CDCA7L	11.0166	4.66612	1.19e-24	8.44e-23
PTBP2	-4.21078	6.6607	1.5e-24	1.06e-22
LPHN2	-4.02294	6.23741	1.52e-24	1.07e-22
ENSG00000198712	-5.51971	9.82109	2.04e-24	1.43e-22
COTL1	2.73266	10.7912	2.81e-24	1.96e-22
RPL24	2.87113	9.46701	3.53e-24	2.46e-22
AASDHPPT	-3.58581	8.52239	3.64e-24	2.52e-22
YBX3	4.86137	5.82589	3.9e-24	2.69e-22
PSMB4	3.17968	8.01119	4.2e-24	2.88e-22
RRM2	8.61661	4.77778	4.5e-24	3.07e-22
DMRT3	-8.96655	5.03451	4.57e-24	3.09e-22
IFITM2	7.68992	4.92799	4.57e-24	3.09e-22
ATP5G2	2.89828	9.90078	4.58e-24	3.09e-22
SPC25	7.58613	5.17235	4.97e-24	3.34e-22
NDFIP1	-3.28663	7.85692	7.38e-24	4.93e-22
METRN	3.35001	7.83336	9.27e-24	6.17e-22
Z24749	12.8546	4.60117	9.5e-24	6.29e-22
CRABP2	2.7299	9.94676	9.77e-24	6.45e-22
SYT11	-3.02052	7.91826	1.3e-23	8.55e-22
SLC9A6	-5.38863	7.27977	1.47e-23	9.62e-22
UXT	3.29681	7.24504	1.48e-23	9.65e-22
MPST	3.39732	6.75079	2.13e-23	1.38e-21
POLR2L	3.34156	6.94492	4.05e-23	2.62e-21
SHFM1	3.08764	7.59449	4.4e-23	2.83e-21
ECI1	3.20723	7.44135	6.05e-23	3.88e-21
ENSG00000198786	-5.56388	9.30516	6.36e-23	4.06e-21
ACSL4	-3.10102	7.52663	9.02e-23	5.74e-21
REEP1	-3.27548	7.41301	1.05e-22	6.64e-21
FTL	2.69682	12.5503	1.07e-22	6.77e-21
LOC100272216	4.58371	6.23048	1.11e-22	6.96e-21
SLC25A6	2.78448	9.776	1.37e-22	8.55e-21
CDK17	-5.2044	6.31767	1.48e-22	9.24e-21
ATAD1	-4.45648	7.13298	2.14e-22	1.33e-20
EIF3E	2.78263	9.07395	2.23e-22	1.38e-20
RAB34	5.49231	5.42128	2.27e-22	1.4e-20
NCAN	-6.16197	5.87399	2.28e-22	1.4e-20
ETNK1	-3.25596	6.94435	2.36e-22	1.44e-20
MCM7	2.98215	7.6252	3.35e-22	2.04e-20
MTFP1	4.8401	5.7963	3.9e-22	2.37e-20
RBP1	2.58469	11.6056	4.16e-22	2.51e-20
NLGN4X	-3.80667	6.65663	4.42e-22	2.66e-20
SNRPB	2.69076	8.56466	4.76e-22	2.85e-20
DLGAP5	8.98363	4.92234	4.97e-22	2.97e-20
LPCAT1	-4.27663	6.05624	5.96e-22	3.54e-20
AK293147	12.7677	4.51458	8.49e-22	5.03e-20
SEMA6D	-3.8625	6.91622	9.13e-22	5.39e-20
ENSG00000198695	-5.11606	6.69109	1.19e-21	6.98e-20
ABCC5	-4.23037	6.38315	1.34e-21	7.83e-20
LRRC40	-4.57875	5.78671	1.45e-21	8.48e-20
SNRPG	2.80218	7.7825	1.59e-21	9.22e-20
ATP1A3	-3.92347	7.04396	1.62e-21	9.37e-20
PFDN5	2.61594	8.94084	1.85e-21	1.07e-19
PDIA4	-3.53367	6.54019	2.2e-21	1.26e-19
DBI	3.06088	7.5189	2.3e-21	1.32e-19
NAP1L3	-3.55015	7.81721	2.52e-21	1.44e-19
DTX4	2.89433	7.8529	3.4e-21	1.93e-19
TMA7	2.75151	8.31496	3.57e-21	2.02e-19
FBXL2	-6.75448	5.14276	4.06e-21	2.29e-19
TCEB2	2.63235	8.84246	4.72e-21	2.65e-19
KIF2C	8.14696	5.29483	4.77e-21	2.67e-19
SLC1A1	-9.65007	4.78865	5.12e-21	2.86e-19
NACA	2.6473	10.3388	5.75e-21	3.2e-19
YAP1	8.10128	4.78673	5.84e-21	3.24e-19
PREPL	-3.10299	7.78518	6.18e-21	3.41e-19
EEF1B2	2.61553	9.01252	6.96e-21	3.83e-19
SERPINI1	-8.7614	4.71843	1.41e-20	7.73e-19
DBC1	-6.67191	6.10618	1.43e-20	7.82e-19
SNAP25	-2.76102	8.54653	1.5e-20	8.16e-19
ZNF711	-3.19147	6.99351	1.6e-20	8.67e-19
CD47	-3.62533	6.58499	1.64e-20	8.86e-19
LSM7	2.90437	7.3831	1.76e-20	9.49e-19
TMEM258	2.77331	7.75188	1.96e-20	1.05e-18
COMMD6	2.69387	7.86266	2.1e-20	1.13e-18
SYTL2	5.05165	7.49866	2.12e-20	1.13e-18
HMGA1	2.67724	8.25484	2.24e-20	1.19e-18
TRO	-3.18815	7.2917	2.69e-20	1.43e-18
NEK2	12.692	4.43895	2.83e-20	1.5e-18
MZT2B	2.7245	7.73466	3.17e-20	1.67e-18
COX7C	2.45127	9.41304	3.65e-20	1.92e-18
ROBO1	-4.56953	6.94601	4.33e-20	2.26e-18
IGF2BP1	3.31776	6.60679	4.4e-20	2.29e-18
CPE	-3.73335	8.63653	4.59e-20	2.38e-18
TMEM256	4.25751	5.78367	4.86e-20	2.51e-18
TCF7L1	8.02683	4.4803	5.46e-20	2.82e-18
EIF3L	2.43688	9.82942	5.79e-20	2.98e-18
TMEM97	2.74491	7.61995	6.04e-20	3.1e-18
ACVR2A	-3.69809	6.29841	6.96e-20	3.56e-18
LSMD1	3.12503	6.79548	7.4e-20	3.77e-18
RBM3	2.83482	7.81613	7.63e-20	3.87e-18
PTPN14	8.3794	4.64924	8.63e-20	4.37e-18
ACPL2	-4.53026	5.98226	8.98e-20	4.53e-18
WNT7A	6.09085	5.13054	9.68e-20	4.87e-18
PRTG	3.28089	7.025	1.05e-19	5.25e-18
B3GNT1	-6.31125	6.3124	1.33e-19	6.66e-18
CDH13	4.11831	6.00216	1.34e-19	6.66e-18
FAM64A	7.17547	4.99843	1.82e-19	9.05e-18
PTBP1	3.14029	6.82661	1.85e-19	9.18e-18
GAPDH	2.34183	12.9301	2.13e-19	1.05e-17
HSP90B1	-2.85876	8.66244	2.28e-19	1.12e-17
GTSE1	6.88759	5.31421	2.33e-19	1.14e-17
OPCML	-6.56573	6.10503	2.37e-19	1.16e-17
ANAPC11	2.6212	8.63869	2.52e-19	1.23e-17
C11orf31	2.67261	8.09343	2.63e-19	1.28e-17
HSPA13	-6.26412	6.71532	2.64e-19	1.28e-17
HMGN2	2.44394	9.93594	4.25e-19	2.05e-17
LAMTOR4	2.79299	7.96133	5.36e-19	2.58e-17
GAD1	-8.53016	4.61385	7.08e-19	3.4e-17
RFX4	8.57977	4.6301	7.23e-19	3.46e-17
SPOCK2	-3.13513	7.00254	7.34e-19	3.5e-17
SAPCD2	5.85466	5.09619	8.07e-19	3.83e-17
CENPM	5.49795	5.16916	1.04e-18	4.92e-17
SEMA3C	-8.0986	5.88192	1.06e-18	5.02e-17
ATP6AP1	-2.64757	7.57657	1.18e-18	5.58e-17
RHBDL3	2.90725	7.48483	1.19e-18	5.6e-17
ENO1	2.4224	10.2462	1.29e-18	6.02e-17
FTH1	2.2917	12.2698	1.68e-18	7.87e-17
NUAK1	3.07219	6.43519	1.95e-18	9.07e-17
CENPN	5.31606	5.2117	2.02e-18	9.36e-17
C19orf48	3.49286	6.2941	2.13e-18	9.84e-17
SEC61G	2.60044	7.49244	2.53e-18	1.17e-16
NRXN1	-3.14571	7.06565	2.65e-18	1.22e-16
GLG1	-2.65921	7.4303	3.06e-18	1.4e-16
C6orf48	2.7932	7.56915	3.49e-18	1.6e-16
NDUFA13	2.39362	9.13181	3.74e-18	1.7e-16
GINS2	4.22564	5.966	3.9e-18	1.77e-16
UBE2S	2.7168	8.72092	4.44e-18	2.01e-16
SPTAN1	-2.57902	7.90237	4.96e-18	2.24e-16
RPL15	2.2247	11.861	5.63e-18	2.54e-16
HES4	3.17061	6.90809	5.77e-18	2.59e-16
ANK3	-2.68354	7.26005	6.08e-18	2.72e-16
PALM	3.21168	6.37543	6.15e-18	2.75e-16
TBC1D30	-7.40664	4.80657	6.6e-18	2.94e-16
ERCC1	2.764	7.22077	6.98e-18	3.1e-16
BTF3	2.37936	9.43618	7.8e-18	3.46e-16
RUSC2	-3.16158	6.40886	8.86e-18	3.92e-16
PHPT1	2.50617	8.94065	9.58e-18	4.22e-16
AK097012	12.4132	4.15964	1.01e-17	4.44e-16
SORBS2	-3.73118	6.018	1.07e-17	4.68e-16
DCXR	2.88621	7.81673	1.16e-17	5.06e-16
CCDC167	2.55685	7.4531	1.18e-17	5.16e-16
FAM181A	7.94198	4.38794	1.21e-17	5.26e-16
SCAMP1	-3.83407	7.22703	1.26e-17	5.46e-16
CDK5R1	-3.93569	6.8466	1.27e-17	5.47e-16
TMEM176A	2.57257	7.72977	1.27e-17	5.47e-16
INA	-2.27341	10.6031	1.37e-17	5.88e-16
POLR2G	2.47974	8.01983	1.39e-17	5.96e-16
B3GALNT1	-12.5636	4.33604	1.61e-17	6.87e-16
SNHG7	3.60617	5.92966	1.75e-17	7.44e-16
NELL1	-3.74839	6.95153	1.83e-17	7.78e-16
LIN28A	3.88185	5.94222	1.89e-17	7.99e-16
SMARCAD1	-3.81159	6.87942	1.99e-17	8.4e-16
TMEM123	3.94136	6.06611	2.13e-17	8.96e-16
NOMO2	-3.72113	6.10514	2.16e-17	9.09e-16
MYO10	2.66598	7.20895	2.28e-17	9.57e-16
SLIRP	2.41069	7.91988	2.53e-17	1.06e-15
REEP5	-2.89936	6.79011	2.66e-17	1.11e-15
POLR2J	2.68503	7.44216	2.69e-17	1.12e-15
HOXB-AS3	2.36936	9.03929	2.77e-17	1.15e-15
EVL	2.56831	8.00717	3.12e-17	1.29e-15
PTRHD1	3.06197	6.30168	3.29e-17	1.36e-15
SMC4	4.44679	5.47719	3.32e-17	1.37e-15
ZBTB33	-2.83607	6.69826	3.47e-17	1.42e-15
UBL5	2.47549	8.39839	3.78e-17	1.55e-15
ZNF627	-3.52497	5.96326	3.84e-17	1.57e-15
XPR1	-3.39238	7.97834	4.46e-17	1.82e-15
MRPL14	2.93064	7.05596	5.04e-17	2.05e-15
ZCCHC12	-6.33607	6.43581	5.05e-17	2.05e-15
POLR2I	2.58929	7.58913	5.29e-17	2.14e-15
FZD2	5.10681	5.26074	5.39e-17	2.17e-15
SLIT2	-3.2703	6.18597	5.58e-17	2.24e-15
SALL4	4.09204	6.18051	5.84e-17	2.34e-15
MUSTN1	9.65802	3.98011	6.92e-17	2.77e-15
IMPDH2	2.3529	8.02199	7.05e-17	2.81e-15
SELENBP1	9.37405	3.98843	7.68e-17	3.05e-15
WDR11	-7.25419	4.86018	7.83e-17	3.11e-15
APLP2	-2.29212	8.37911	8.69e-17	3.44e-15
APRT	3.05226	6.68875	9.92e-17	3.92e-15
MAPKAPK2	4.64548	5.31185	1.16e-16	4.58e-15
RPL36AL	2.61078	7.40604	1.18e-16	4.62e-15
HNRNPA3	2.41367	8.41679	1.2e-16	4.69e-15
TRMT112	2.50356	7.79393	1.21e-16	4.72e-15
QARS	2.51069	8.08107	1.21e-16	4.72e-15
CDH2	-2.41798	7.72954	1.24e-16	4.82e-15
PBX3	-2.61979	8.99684	1.56e-16	6.05e-15
SRC	-6.51483	4.82922	1.69e-16	6.53e-15
TEAD2	7.35501	4.48567	1.73e-16	6.68e-15
CHL1	-4.4741	6.19801	1.84e-16	7.08e-15
COX8A	2.37185	8.31987	1.85e-16	7.09e-15
HIGD2A	2.53005	7.62608	1.85e-16	7.09e-15
FNBP1L	-2.48029	7.46127	1.85e-16	7.09e-15
ARRDC3	-2.74541	7.51329	1.9e-16	7.24e-15
SLC39A6	-3.63208	7.5986	1.93e-16	7.36e-15
EIF3G	2.54525	7.82576	2.03e-16	7.71e-15
SCG3	-2.73718	7.73926	2.22e-16	8.4e-15
PRDX6	2.56802	7.85475	2.32e-16	8.76e-15
DAPK1	-3.19042	7.07134	2.58e-16	9.72e-15
YTHDF3	-3.56905	6.41224	2.69e-16	1.01e-14
ENSG00000212907	-3.97876	5.95488	2.74e-16	1.03e-14
2020-03-06	-3.00089	7.26546	2.76e-16	1.03e-14
CD99L2	-2.69505	6.88149	2.91e-16	1.09e-14
EPHB1	-3.95507	6.45499	3.05e-16	1.14e-14
MCM5	4.07116	5.7384	3.09e-16	1.15e-14
BTBD10	-2.9175	6.67982	3.21e-16	1.19e-14
MXD3	5.50183	4.77648	3.22e-16	1.19e-14
NRARP	5.1107	5.09015	3.29e-16	1.21e-14
TSHZ3	-3.07292	7.00263	3.36e-16	1.24e-14
NDUFB7	2.34745	7.93839	3.45e-16	1.27e-14
RABL6	2.8455	6.79815	4.08e-16	1.49e-14
ATP5I	2.52155	7.30493	4.1e-16	1.5e-14
SYT1	-2.86471	7.93651	4.12e-16	1.5e-14
EIF3K	2.35828	8.0312	4.13e-16	1.5e-14
PFN1	2.32027	9.13279	4.22e-16	1.53e-14
ENSG00000210082	-2.99534	12.7141	4.25e-16	1.54e-14
NDUFA1	2.31879	7.95595	4.25e-16	1.54e-14
DNAJC6	-4.87361	5.31557	4.74e-16	1.71e-14
C8orf46	3.68059	6.28291	5.11e-16	1.84e-14
TUBB4A	-3.35828	7.48333	5.37e-16	1.93e-14
GPX1	2.33663	8.53647	5.58e-16	2e-14
CAPNS1	2.80304	6.86491	5.95e-16	2.12e-14
IGBP1	2.33761	7.61357	6e-16	2.14e-14
SLC38A1	-2.42695	8.15724	6.19e-16	2.2e-14
FBXO17	4.70591	5.20018	6.56e-16	2.33e-14
CCNB1	3.56786	5.8439	6.76e-16	2.39e-14
SGOL1	5.79618	4.7507	6.76e-16	2.39e-14
BAG6	2.66839	7.39832	7.68e-16	2.71e-14
MYL6	2.1147	10.3771	7.74e-16	2.72e-14
DTYMK	2.83452	7.02317	7.77e-16	2.73e-14
SRM	2.42468	8.32378	7.99e-16	2.79e-14
SLC39A7	-3.964	5.5405	8.48e-16	2.96e-14
RTN3	-2.57931	8.97794	8.55e-16	2.98e-14
UACA	8.34291	4.15697	9.06e-16	3.15e-14
TOMM5	2.37849	7.59756	9.81e-16	3.4e-14
RBFOX1	-3.32456	6.64111	1.12e-15	3.88e-14
CCNI	2.08904	10.8853	1.22e-15	4.2e-14
HMGN3	2.45004	7.34222	1.23e-15	4.25e-14
CCL5	8.13799	4.65973	1.26e-15	4.34e-14
C9orf16	2.43326	7.57558	1.7e-15	5.83e-14
SNHG16	2.4943	8.02105	1.77e-15	6.07e-14
HIAT1	-3.41818	5.91208	1.83e-15	6.25e-14
PSAP	-2.73883	9.20931	1.85e-15	6.3e-14
L1CAM	-4.24377	7.17079	1.88e-15	6.38e-14
CHGB	-4.12053	7.28891	1.92e-15	6.53e-14
ZFHX3	3.0984	6.45544	2.09e-15	7.08e-14
LAMP2	-3.12954	7.15944	2.19e-15	7.39e-14
HMP19	-3.38939	6.63472	2.25e-15	7.58e-14
MNF1	2.42493	7.22871	2.27e-15	7.61e-14
PBK	9.62608	3.87979	2.27e-15	7.61e-14
CCNA2	5.49108	4.68453	2.33e-15	7.81e-14
DKFZp547K2416	12.0057	3.74872	2.45e-15	8.18e-14
C12orf57	2.22535	8.23678	2.47e-15	8.25e-14
CRKL	-5.38438	4.83513	2.5e-15	8.31e-14
KLC1	-2.29732	9.19462	2.61e-15	8.66e-14
COX6B1	2.16095	8.45648	2.77e-15	9.16e-14
ITGB1	-2.51079	7.37877	2.92e-15	9.65e-14
PRKAR1A	-2.55981	8.4757	3.02e-15	9.97e-14
COX5B	2.17183	8.37438	3.13e-15	1.03e-13
SSR4	2.38791	7.78456	3.24e-15	1.06e-13
DHFR	4.15633	5.48346	3.85e-15	1.26e-13
COX4I1	2.15697	9.43056	3.98e-15	1.3e-13
NSF	-3.23997	7.7379	4.13e-15	1.35e-13
RTN1	-2.47939	8.84562	4.39e-15	1.43e-13
CPXM1	-2.8802	6.44817	4.45e-15	1.45e-13
NRIP1	-2.48515	7.02711	4.85e-15	1.57e-13
ELOVL4	-5.48535	5.9211	5.14e-15	1.66e-13
PTPRN2	-4.47125	5.48804	5.34e-15	1.73e-13
HSPA12A	-3.31353	6.75736	5.52e-15	1.78e-13
SV2A	-3.72011	6.96387	6.08e-15	1.96e-13
ATP6V1C1	-5.01368	5.91982	6.4e-15	2.05e-13
TIMM13	2.36987	7.36801	6.54e-15	2.1e-13
MTMR6	-3.88916	6.00044	6.76e-15	2.16e-13
ARL6IP4	2.24102	7.93846	7.27e-15	2.32e-13
HTR1D	7.96849	4.12499	7.63e-15	2.43e-13
H2AFX	3.36482	6.2065	8.17e-15	2.6e-13
RPN1	-2.90202	7.72976	8.96e-15	2.84e-13
CDK4	2.45333	7.26701	1.07e-14	3.37e-13
CD200	-3.41479	7.93496	1.18e-14	3.74e-13
KLHL13	-2.60952	7.13402	1.21e-14	3.81e-13
PSRC1	4.23552	5.34773	1.29e-14	4.06e-13
H2AFZ	2.00595	9.89794	1.33e-14	4.18e-13
UCP2	4.25024	5.19866	1.46e-14	4.57e-13
FNTB	-12.1288	3.90827	1.59e-14	4.96e-13
GPX4	2.10512	9.16498	1.74e-14	5.43e-13
NDUFS5	2.12019	8.68693	1.79e-14	5.58e-13
CCDC34	3.68713	5.87983	1.86e-14	5.79e-13
SKA1	8.70536	4.11933	1.9e-14	5.88e-13
AIF1L	5.28595	4.86869	1.97e-14	6.1e-13
UBXN6	3.35011	5.83244	2.06e-14	6.36e-13
MRPL23	2.92872	6.17061	2.15e-14	6.63e-13
NEUROG1	5.9446	4.52099	2.22e-14	6.85e-13
USP11	-2.07693	9.64426	2.24e-14	6.87e-13
TOMM7	2.29319	7.23936	2.52e-14	7.72e-13
CAPZA2	-2.44876	7.37231	2.58e-14	7.9e-13
PPP1R14A	4.86315	4.94231	2.72e-14	8.3e-13
CHDH	6.82974	4.17087	2.75e-14	8.37e-13
HES1	8.7699	3.65826	2.81e-14	8.56e-13
SLC25A5	2.09561	8.75567	2.97e-14	9.03e-13
ADCY2	-3.54115	5.78507	3.22e-14	9.77e-13
TCF3	3.10174	6.13196	3.34e-14	1.01e-12
NUF2	6.19265	4.43382	3.49e-14	1.05e-12
NUCKS1	2.06743	8.42852	3.62e-14	1.09e-12
BLOC1S1	3.25751	5.95882	3.86e-14	1.16e-12
STMN4	-2.53407	7.57215	4.04e-14	1.21e-12
C19orf53	2.47132	6.83359	4.2e-14	1.26e-12
ISG15	4.99356	4.79284	4.24e-14	1.27e-12
MAN1A2	2.46867	6.99041	4.77e-14	1.42e-12
KCND2	-5.60525	5.51636	4.81e-14	1.43e-12
C12orf45	3.24245	5.92432	4.93e-14	1.47e-12
EPB41L4A-AS1	2.54768	6.51372	5.37e-14	1.59e-12
FZD7	4.22426	5.17456	5.45e-14	1.61e-12
RHOC	4.41449	5.01218	5.52e-14	1.63e-12
CHCHD2	2.12996	9.17608	5.77e-14	1.7e-12
PCDHA2	-12.045	3.82608	5.89e-14	1.73e-12
VPS51	2.36584	7.1263	6.06e-14	1.78e-12
SF3B5	2.36066	7.84441	6.2e-14	1.82e-12
BCL2L2-PABPN1	2.35812	7.09075	6.56e-14	1.92e-12
GRIA1	-5.84484	5.62274	6.65e-14	1.94e-12
MAFB	-2.44779	8.64773	6.67e-14	1.95e-12
SCG5	-2.38859	8.70556	6.69e-14	1.95e-12
TSPAN3	-2.22635	8.42811	7.06e-14	2.05e-12
AGPAT5	-2.93544	6.13653	7.53e-14	2.18e-12
EDF1	2.12449	8.39966	7.98e-14	2.31e-12
EIF3H	2.10617	8.74661	8.31e-14	2.4e-12
BCL2L12	6.80292	4.13301	8.49e-14	2.45e-12
MYL6B	2.09852	8.17297	9.4e-14	2.71e-12
EEF2	2.11076	9.74619	9.41e-14	2.71e-12
HINT1	1.97827	9.386	1.03e-13	2.96e-12
FTO	-3.17327	6.6364	1.04e-13	2.97e-12
H3F3A	1.9327	11.9052	1.08e-13	3.1e-12
ANAPC15	2.67612	6.31141	1.11e-13	3.16e-12
NME1	2.25646	8.53493	1.14e-13	3.25e-12
PAIP1	-2.22684	7.42724	1.23e-13	3.5e-12
GADD45GIP1	2.22381	7.60345	1.36e-13	3.86e-12
DNER	-7.22032	7.03813	1.48e-13	4.2e-12
LOC100240734	2.43142	6.58839	1.62e-13	4.58e-12
CELF4	-3.07321	6.04125	1.69e-13	4.77e-12
CDK1	7.2395	4.49205	1.86e-13	5.24e-12
SLC24A4	12.3962	4.13835	1.88e-13	5.29e-12
ALKBH7	2.2215	7.63188	1.92e-13	5.38e-12
ATP2C1	-3.31131	6.85124	2.01e-13	5.64e-12
UQCRQ	2.1534	7.77855	2.13e-13	5.96e-12
COL6A1	-3.08902	6.02278	2.24e-13	6.26e-12
C17orf89	2.88934	6.14847	2.27e-13	6.32e-12
SCAND1	2.06803	7.97847	2.3e-13	6.4e-12
AZIN1	-2.46384	8.43644	2.37e-13	6.59e-12
MCM10	8.42297	3.74553	2.52e-13	6.98e-12
NPC2	2.81277	6.25269	2.61e-13	7.22e-12
NDUFB2	2.13127	7.66659	2.73e-13	7.55e-12
RNASEH2A	3.18058	5.79385	2.75e-13	7.57e-12
NDUFA7	2.25358	7.13259	2.75e-13	7.58e-12
FOXM1	6.73555	4.61934	2.82e-13	7.74e-12
TMEM160	2.43028	6.69417	2.91e-13	7.99e-12
MCM2	3.4341	6.08396	2.97e-13	8.13e-12
HK2	8.35916	4.0204	3e-13	8.19e-12
DLK1	6.09744	4.5062	3.03e-13	8.27e-12
OAT	-2.38107	6.65178	3.06e-13	8.34e-12
TMEM219	2.32413	7.40717	3.26e-13	8.86e-12
TMEM30A	-4.19546	6.66316	3.27e-13	8.88e-12
TUBB6	6.05117	4.34959	3.35e-13	9.09e-12
MAD2L1	3.31929	5.82621	3.41e-13	9.22e-12
PDLIM7	2.9732	5.98538	3.42e-13	9.25e-12
UQCR11	1.9809	8.34688	3.49e-13	9.41e-12
GDAP1	-2.11939	7.60456	3.61e-13	9.73e-12
POU3F2	2.71464	6.61858	3.8e-13	1.02e-11
MBTPS2	-5.5832	5.52631	3.86e-13	1.04e-11
HMGCR	-3.88708	7.90473	3.87e-13	1.04e-11
KIF4A	6.82801	4.72749	3.9e-13	1.04e-11
MYEOV2	2.3164	6.79826	3.95e-13	1.05e-11
KPNB1	2.26169	7.61582	3.95e-13	1.05e-11
SELT	-3.25521	6.96251	3.98e-13	1.06e-11
NLGN3	-5.1627	5.28881	4.03e-13	1.07e-11
TMEM66	-2.72714	8.97001	4.35e-13	1.15e-11
HIST1H1B	9.63876	3.42698	4.75e-13	1.26e-11
MAP2K4	-2.70725	6.7253	5.33e-13	1.41e-11
HELLS	4.20765	5.27904	5.42e-13	1.43e-11
FANCI	4.25979	5.42796	5.58e-13	1.47e-11
PTMA	1.87025	10.6516	5.67e-13	1.49e-11
ELAVL2	-2.14914	7.81028	5.71e-13	1.5e-11
DANCR	2.48188	6.82706	5.72e-13	1.5e-11
ATP6V1A	-2.13141	7.9627	5.88e-13	1.54e-11
LAMTOR5	2.12241	7.79145	6.09e-13	1.59e-11
DDX3X	-2.18155	8.14677	6.12e-13	1.6e-11
APC2	-3.54922	5.51809	6.32e-13	1.64e-11
NSG1	-2.29985	8.34404	6.61e-13	1.72e-11
PSMB6	2.01552	8.53823	6.66e-13	1.73e-11
LBH	-2.57699	6.54041	6.84e-13	1.77e-11
TRIB1	-5.01522	4.85799	7.23e-13	1.87e-11
TMSB4X	1.82805	12.6796	7.28e-13	1.88e-11
SPIN1	-2.64284	7.10582	7.41e-13	1.91e-11
NUDT1	3.90592	5.17887	7.48e-13	1.92e-11
RNF6	-6.20697	4.40121	7.83e-13	2.01e-11
PODXL2	-3.78144	7.19046	8.09e-13	2.07e-11
TPI1	2.00777	9.87976	8.11e-13	2.08e-11
STRA13	2.43083	6.67357	8.37e-13	2.14e-11
NDUFA3	2.40329	6.59209	8.44e-13	2.15e-11
PIGK	-5.81946	4.28413	8.8e-13	2.24e-11
CRMP1	-1.91445	10.256	8.99e-13	2.29e-11
ANP32E	2.39634	6.78764	9.81e-13	2.49e-11
ORC6	3.45287	5.84243	1e-12	2.54e-11
COX7B	2.00678	7.99359	1.01e-12	2.56e-11
GDI1	-2.02593	8.51737	1.02e-12	2.58e-11
NEDD8	1.99664	8.00985	1.07e-12	2.7e-11
HCN3	-5.08957	5.14436	1.07e-12	2.7e-11
TGFBR1	-3.17757	6.90322	1.07e-12	2.7e-11
NDUFA11	2.1267	8.25896	1.09e-12	2.73e-11
LSM4	2.06181	8.49257	1.15e-12	2.87e-11
TOMM6	2.28956	7.55093	1.2e-12	3.01e-11
RNF146	-3.63982	5.89866	1.21e-12	3.01e-11
MYH11	9.89866	3.67836	1.21e-12	3.01e-11
GLIS2	3.46256	5.43427	1.21e-12	3.02e-11
ATP5E	1.94938	8.85515	1.36e-12	3.39e-11
NDUFS6	2.12162	7.77459	1.37e-12	3.4e-11
ATP6V1B2	-2.29181	8.0889	1.45e-12	3.6e-11
RPA3	3.10448	5.91785	1.5e-12	3.71e-11
PHGDH	1.93503	8.85909	1.68e-12	4.16e-11
LBX1	-6.54666	4.26144	1.69e-12	4.17e-11
HYOU1	-3.95327	5.7396	1.83e-12	4.51e-11
HAUS4	4.24403	5.44752	1.89e-12	4.65e-11
ARHGAP11A	5.42163	4.63602	1.92e-12	4.72e-11
SEC61B	2.03092	7.56875	2.05e-12	5.03e-11
ZMPSTE24	-5.32963	5.35767	2.09e-12	5.13e-11
PLIN3	4.22165	5.22621	2.15e-12	5.25e-11
HSPA1A	-11.8381	3.62356	2.15e-12	5.25e-11
KLHL7	-2.26565	7.09793	2.19e-12	5.35e-11
WNT5A	7.59545	4.21369	2.22e-12	5.41e-11
NDUFS8	2.00033	8.36172	2.24e-12	5.43e-11
UQCRH	2.13447	8.23543	2.26e-12	5.49e-11
C1GALT1C1	-4.50199	4.93947	2.29e-12	5.54e-11
AKR1A1	2.1156	7.90299	2.32e-12	5.61e-11
MRPS24	2.26737	6.85767	2.37e-12	5.71e-11
LYN	10.3703	3.47119	2.4e-12	5.77e-11
QPRT	2.08865	7.3556	2.41e-12	5.79e-11
JX088243	3.23729	7.01655	2.57e-12	6.16e-11
ALDOA	1.94618	10.0916	2.66e-12	6.37e-11
ATP5J2	2.16262	7.036	2.66e-12	6.37e-11
RALGDS	-2.66408	7.16442	2.68e-12	6.4e-11
TXNL4A	2.06553	7.42475	2.72e-12	6.49e-11
COX7A2	1.86372	9.24587	2.76e-12	6.58e-11
TROAP	7.34554	4.04478	2.8e-12	6.67e-11
PSTPIP1	10.2132	3.31777	2.99e-12	7.1e-11
SNRPD3	2.12132	7.18482	3.09e-12	7.33e-11
DNAJB11	-3.71305	5.77363	3.14e-12	7.44e-11
LIN7C	-2.99661	7.13226	3.26e-12	7.7e-11
CDKN3	5.0282	4.65256	3.32e-12	7.83e-11
PGRMC1	-2.12351	8.44114	3.43e-12	8.09e-11
RFXANK	2.9024	6.12048	3.45e-12	8.12e-11
BLCAP	-2.42636	7.39332	3.61e-12	8.48e-11
UBXN1	2.18049	7.67106	3.74e-12	8.78e-11
SLC39A8	-4.18131	5.62072	3.87e-12	9.07e-11
FAM195B	2.0384	7.52242	4.04e-12	9.47e-11
RRN3	-3.08947	6.31865	4.1e-12	9.58e-11
MAPRE2	-2.86559	8.93785	4.11e-12	9.58e-11
CPEB3	-4.13766	5.03826	4.24e-12	9.87e-11
LOC100506548	2.23887	7.08445	4.31e-12	1e-10
NDUFB11	1.86207	8.50739	4.42e-12	1.03e-10
WASF1	-2.0422	7.38822	4.5e-12	1.04e-10
PCDHA6	-7.58458	3.91252	4.54e-12	1.05e-10
NPM1	1.83342	9.53811	4.55e-12	1.05e-10
LRFN5	-4.27574	5.16224	4.6e-12	1.06e-10
MTMR7	-5.0841	6.07281	4.63e-12	1.07e-10
HECW1	-3.22587	5.75871	4.67e-12	1.08e-10
BTG1	1.87563	8.25983	4.87e-12	1.12e-10
H2AFV	1.99976	7.58899	4.9e-12	1.12e-10
C16orf13	2.57934	6.17297	5.06e-12	1.16e-10
HYDIN2	10.0576	3.84787	5.19e-12	1.19e-10
NDUFA2	2.1371	7.49022	5.2e-12	1.19e-10
AK021876	7.1824	4.27386	5.4e-12	1.23e-10
CSRP2	2.19831	6.8719	5.43e-12	1.24e-10
PLD3	-2.17643	7.97884	5.61e-12	1.28e-10
NENF	2.88317	5.96469	5.64e-12	1.28e-10
PDZRN3	-2.41841	6.85747	6.05e-12	1.37e-10
USMG5	1.97066	7.67751	6.38e-12	1.45e-10
PPIP5K2	-2.35801	6.62133	6.64e-12	1.5e-10
CDH10	-5.38486	4.9814	6.7e-12	1.51e-10
RAB7A	-2.01805	7.63322	7.4e-12	1.67e-10
PSMB3	2.01805	8.14293	7.41e-12	1.67e-10
FAM8A1	-4.12013	5.06257	7.49e-12	1.69e-10
H1FX	2.08438	8.06678	7.58e-12	1.7e-10
HS3ST3A1	3.81409	5.31629	7.65e-12	1.72e-10
FRMD6-AS1	6.81514	5.83866	7.69e-12	1.72e-10
MTMR4	-2.49763	7.11755	7.92e-12	1.77e-10
SNX4	-3.2802	5.64322	7.99e-12	1.79e-10
SCIMP	6.30296	4.24028	8.11e-12	1.81e-10
GNAI1	-2.58987	6.82904	8.39e-12	1.87e-10
SET	1.81161	9.64349	8.48e-12	1.89e-10
KIAA1462	5.90725	4.44332	9.38e-12	2.08e-10
NDUFA4	1.80478	10.1568	9.42e-12	2.09e-10
SNRPD1	1.97885	7.65408	9.61e-12	2.13e-10
TRIM59	5.16474	4.57552	9.68e-12	2.14e-10
SLC25A3	1.85615	9.58384	1.01e-11	2.23e-10
LOC100505875	9.033	3.28044	1.02e-11	2.24e-10
BRI3	2.93571	5.90069	1.12e-11	2.47e-10
UQCR10	1.90237	8.85792	1.13e-11	2.49e-10
TUBB2A	-1.86552	9.94138	1.15e-11	2.53e-10
MRPL54	2.8028	5.98429	1.19e-11	2.6e-10
ZNHIT1	2.08312	7.09543	1.2e-11	2.63e-10
SNX29P2	5.75649	4.45983	1.25e-11	2.72e-10
MORC3	-3.7222	5.22571	1.25e-11	2.72e-10
GOLGA8A	-5.73963	4.30937	1.25e-11	2.73e-10
C11orf48	2.26189	6.56624	1.32e-11	2.88e-10
ATP8A2	-7.22933	3.92268	1.4e-11	3.05e-10
C11orf83	3.4438	5.45493	1.46e-11	3.18e-10
SHMT2	2.39423	6.3421	1.5e-11	3.25e-10
POU3F4	4.59429	4.56271	1.56e-11	3.39e-10
PGLS	2.12402	7.02565	1.58e-11	3.41e-10
MEA1	2.08598	7.27662	1.63e-11	3.51e-10
CADPS	-2.78526	6.54747	1.68e-11	3.62e-10
RARB	-2.16024	6.99797	1.69e-11	3.63e-10
TRAPPC11	-3.73854	5.17717	1.72e-11	3.69e-10
GAMT	2.68704	6.43138	1.78e-11	3.82e-10
DNPH1	2.72955	6.01223	1.78e-11	3.83e-10
NDUFAF3	2.28906	7.25271	1.85e-11	3.96e-10
WSB1	-2.03979	7.90938	1.88e-11	4.01e-10
KLHL32	-8.46655	3.60603	1.91e-11	4.08e-10
MAP2	-1.80751	8.92055	1.92e-11	4.09e-10
G3BP2	-2.29422	8.60553	1.95e-11	4.15e-10
HSF2	-2.73693	6.65908	2.03e-11	4.33e-10
TRIM36	-3.1579	6.04165	2.08e-11	4.41e-10
SLC37A3	-4.11903	5.56208	2.12e-11	4.49e-10
SLC35A5	-4.87545	5.82766	2.26e-11	4.78e-10
BIVM-ERCC5	-11.6044	3.39541	2.31e-11	4.9e-10
CYP26B1	-5.63382	7.10976	2.43e-11	5.14e-10
RARRES2	5.03726	4.49267	2.49e-11	5.26e-10
MFSD6	-7.35201	4.00442	2.75e-11	5.8e-10
S100A13	3.69329	5.26233	2.81e-11	5.91e-10
AHCY	2.24357	6.68494	2.88e-11	6.05e-10
TRAPPC6A	2.92134	5.84511	2.89e-11	6.06e-10
DKK3	-3.16771	6.72132	2.92e-11	6.11e-10
TRAPPC2L	2.22031	6.44356	2.92e-11	6.12e-10
PABPC4	2.28013	6.42875	2.94e-11	6.15e-10
APMAP	-3.20653	6.61892	3.03e-11	6.32e-10
ZDHHC17	-5.11602	5.88563	3.07e-11	6.4e-10
NPTN	-3.57736	6.0154	3.09e-11	6.43e-10
LYRM4	2.47866	6.45551	3.22e-11	6.7e-10
CHMP3	2.1753	7.01757	3.25e-11	6.75e-10
BC050599	5.02343	4.44665	3.32e-11	6.89e-10
PRDX1	1.79811	9.48417	3.35e-11	6.93e-10
RBM5	-2.14953	6.93088	3.47e-11	7.18e-10
ATP5L	1.81573	8.41905	3.49e-11	7.2e-10
VSX1	4.49946	4.75002	3.49e-11	7.2e-10
ADA	6.35045	3.95651	3.5e-11	7.21e-10
SLC2A1	2.3512	7.1957	3.58e-11	7.38e-10
LSM2	2.2624	6.40205	3.67e-11	7.54e-10
FOS	3.46863	5.19786	3.85e-11	7.91e-10
MRPL55	2.24672	6.56195	3.9e-11	8e-10
SLC35G2	-7.57349	3.58997	4.06e-11	8.31e-10
SNHG17	2.29456	6.8215	4.06e-11	8.31e-10
SNX14	-4.05779	5.82248	4.12e-11	8.4e-10
SNRPC	1.91562	7.83173	4.18e-11	8.52e-10
UBB	1.74105	10.9667	4.2e-11	8.54e-10
ITM2B	-2.18526	7.61949	4.2e-11	8.54e-10
COX5A	1.78991	8.97989	4.24e-11	8.6e-10
HLA-E	8.39536	3.52701	4.33e-11	8.78e-10
LCOR	-2.08705	7.23132	4.43e-11	8.97e-10
GNG11	8.8867	3.14427	4.47e-11	9.05e-10
CDR1	2.13151	6.62474	4.49e-11	9.08e-10
GRIA4	-5.86961	6.77361	4.54e-11	9.16e-10
SGCB	-3.29417	6.20694	4.65e-11	9.37e-10
MRPL11	2.7141	6.41817	5.07e-11	1.02e-09
LIG4	-4.89037	4.82173	5.07e-11	1.02e-09
SNURF-SNRPN	-3.79574	5.01654	5.09e-11	1.02e-09
MRPL41	2.25776	6.84168	5.1e-11	1.02e-09
HIST1H1C	6.00476	3.82546	5.36e-11	1.07e-09
HINT2	2.64162	5.94021	5.37e-11	1.07e-09
GOLM1	-2.66655	7.24571	5.39e-11	1.08e-09
WRB	-2.30582	6.83542	5.4e-11	1.08e-09
DCC	-2.49176	7.06561	5.56e-11	1.11e-09
FAM171A2	-3.4607	5.56143	5.65e-11	1.12e-09
ST8SIA4	-4.00046	5.3694	5.69e-11	1.13e-09
RBX1	1.80691	8.55557	5.79e-11	1.15e-09
NELL2	-3.10416	7.49293	5.81e-11	1.15e-09
FASTKD2	-2.92919	5.73393	6.16e-11	1.22e-09
ARL2	1.96496	7.82151	6.48e-11	1.28e-09
PPIA	1.67982	11.2082	6.5e-11	1.28e-09
EIF4G2	-1.67833	10.7033	6.59e-11	1.3e-09
DQ786190	11.4042	3.13764	6.66e-11	1.31e-09
AX747826	11.42	3.15368	6.75e-11	1.33e-09
TRIM3	-6.0109	4.10538	6.93e-11	1.36e-09
CHGA	-2.99194	5.58083	6.99e-11	1.37e-09
HSPE1	2.0501	7.92929	7.02e-11	1.38e-09
TUBB4B	1.91317	8.30142	7.03e-11	1.38e-09
GALC	-4.57357	4.85029	7.04e-11	1.38e-09
OXCT1	-2.3668	6.17678	7.32e-11	1.43e-09
ATL1	-2.25229	6.82823	7.41e-11	1.44e-09
CNTN1	-5.94681	6.91582	7.42e-11	1.44e-09
LRRN3	-3.91271	7.02182	7.71e-11	1.5e-09
UBL3	-2.2773	6.48134	7.73e-11	1.5e-09
CLK1	-2.38097	6.24008	7.85e-11	1.52e-09
NHP2	1.90822	7.96326	7.92e-11	1.53e-09
CLEC18B	5.85002	4.28557	7.93e-11	1.53e-09
CLTC	-2.07841	8.33315	8.01e-11	1.55e-09
GALNT13	-5.27611	4.31833	8.14e-11	1.57e-09
PSD3	-2.07219	7.10079	8.42e-11	1.62e-09
MRPL51	2.06912	7.5766	8.52e-11	1.64e-09
GLRA2	-3.64839	7.48033	8.86e-11	1.7e-09
HEBP2	2.63425	5.99228	8.9e-11	1.71e-09
CNN2	2.07935	6.96224	8.95e-11	1.72e-09
AF198444	7.19817	4.06767	9.22e-11	1.77e-09
WDR54	2.12884	6.94105	9.87e-11	1.89e-09
GPRASP2	-2.8237	5.85345	9.89e-11	1.89e-09
ENSG00000211459	-3.05656	7.61349	1.03e-10	1.96e-09
PSEN2	-3.95058	5.56601	1.06e-10	2.02e-09
C7orf50	2.11552	6.8842	1.06e-10	2.02e-09
PIF1	8.25954	3.57321	1.09e-10	2.07e-09
CUL1	-2.23943	6.72959	1.1e-10	2.09e-09
NSA2	2.12759	6.58724	1.11e-10	2.1e-09
AP5M1	-3.37055	5.24341	1.11e-10	2.11e-09
C1orf106	4.71446	4.41024	1.12e-10	2.11e-09
MED23	-3.98243	5.17658	1.12e-10	2.12e-09
ZNF146	-2.39137	6.2462	1.17e-10	2.21e-09
STX7	-2.31968	7.14436	1.2e-10	2.26e-09
TXNDC17	2.26345	6.36723	1.23e-10	2.33e-09
CD99	3.12211	5.98593	1.24e-10	2.34e-09
NEDD9	4.09349	4.62208	1.3e-10	2.44e-09
TMSB15A	1.71209	8.9701	1.31e-10	2.45e-09
MAT2A	-2.47776	7.9197	1.32e-10	2.47e-09
C14orf2	1.80483	8.54311	1.37e-10	2.56e-09
NDUFB3	1.96183	7.37168	1.41e-10	2.63e-09
DNAJA1	-1.81951	8.51688	1.42e-10	2.66e-09
ZNF436	-4.08394	4.70485	1.45e-10	2.71e-09
AGO1	2.59465	6.25632	1.5e-10	2.8e-09
IFI27L2	2.69928	5.9439	1.51e-10	2.81e-09
RUFY3	-1.96005	8.57859	1.52e-10	2.82e-09
THSD7A	-4.85703	5.57742	1.55e-10	2.87e-09
COA4	2.64544	5.90914	1.55e-10	2.87e-09
ID2	2.98834	5.66755	1.56e-10	2.88e-09
MSH5-SAPCD1	5.44988	4.21163	1.6e-10	2.95e-09
CCDC168	11.4285	3.16153	1.62e-10	2.99e-09
PSMB5	1.76065	8.65475	1.62e-10	2.99e-09
SLC25A1	2.24501	7.40252	1.65e-10	3.05e-09
POLR2F	2.02388	6.99072	1.66e-10	3.05e-09
SEC24B	-3.13637	5.94812	1.66e-10	3.06e-09
NCAM2	-11.4498	3.24506	1.73e-10	3.18e-09
ZFP82	-11.4704	3.2651	1.76e-10	3.23e-09
B4GALNT1	-5.53008	4.52275	1.78e-10	3.26e-09
NDUFB10	1.93433	7.69482	1.83e-10	3.35e-09
CLCN4	-4.98619	6.94654	1.85e-10	3.38e-09
ACTG1	1.64188	12.3995	1.92e-10	3.51e-09
ABHD13	-3.9298	4.78346	1.95e-10	3.55e-09
PET100	2.04391	6.8729	1.96e-10	3.58e-09
BRIP1	6.76417	3.63515	1.99e-10	3.61e-09
IGDCC3	1.79612	8.75332	1.99e-10	3.62e-09
Hfb1	3.98342	5.02757	1.99e-10	3.62e-09
EDNRB	7.05297	3.80617	2.11e-10	3.83e-09
OLIG2	5.51077	4.03465	2.12e-10	3.83e-09
LINGO1	-2.15777	6.88472	2.12e-10	3.84e-09
PCDHA4	-6.66978	6.1179	2.15e-10	3.9e-09
TUSC3	-2.35928	7.67266	2.18e-10	3.94e-09
BC016143	4.63591	4.61842	2.18e-10	3.94e-09
EIF1	1.65511	9.72443	2.19e-10	3.95e-09
TTK	5.52915	4.11214	2.21e-10	3.98e-09
PJA2	-2.74195	8.07403	2.26e-10	4.06e-09
COMMD4	2.83263	5.87427	2.34e-10	4.2e-09
AK123332	9.42065	2.92262	2.48e-10	4.45e-09
MND1	5.89456	3.90971	2.55e-10	4.57e-09
LOC440028	11.4023	3.13293	2.59e-10	4.63e-09
ENTPD4	-2.80491	5.74237	2.63e-10	4.69e-09
C14orf23	7.22442	3.79966	2.69e-10	4.8e-09
BOC	4.75182	4.91554	2.7e-10	4.81e-09
C8orf59	2.32364	6.47653	2.71e-10	4.83e-09
KRT10	2.10694	6.63323	2.78e-10	4.94e-09
LINC00263	3.41052	5.28386	2.84e-10	5.04e-09
OCRL	-2.35126	6.21061	2.89e-10	5.13e-09
MAPK6	-1.90733	7.70153	2.92e-10	5.18e-09
ATF4	1.7845	7.85989	3.12e-10	5.52e-09
HIST1H2BH	7.95667	3.28923	3.24e-10	5.74e-09
CALR	-2.51965	6.58546	3.25e-10	5.74e-09
NDUFB8	1.70219	8.54516	3.35e-10	5.91e-09
KIF23	5.96982	4.38637	3.37e-10	5.94e-09
BC039477	7.87765	3.53657	3.37e-10	5.94e-09
RPS19BP1	1.99459	7.02902	3.44e-10	6.05e-09
KLHL1	-6.45242	4.23283	3.45e-10	6.05e-09
EIF3D	1.85768	7.42007	3.45e-10	6.05e-09
ASS1	4.26883	4.49953	3.47e-10	6.09e-09
RPN2	-1.92939	7.61678	3.51e-10	6.15e-09
ATP5D	1.91968	7.51205	3.52e-10	6.17e-09
HIST1H4J	3.97228	4.65123	3.57e-10	6.23e-09
UBQLN2	-1.95491	7.07954	3.59e-10	6.26e-09
PNPLA8	-2.37245	6.32866	3.69e-10	6.43e-09
MATR3	-1.61643	9.978	3.72e-10	6.48e-09
ELF3	7.10109	3.78622	3.77e-10	6.55e-09
TRAPPC5	1.92089	7.11022	3.8e-10	6.6e-09
FIS1	1.90789	7.72651	3.82e-10	6.63e-09
CSNK2B	1.76403	8.16175	3.87e-10	6.71e-09
TEX2	-3.72718	5.39148	4e-10	6.92e-09
GPX8	7.03751	3.6581	4.04e-10	6.98e-09
CDCA3	4.24679	4.8125	4.15e-10	7.17e-09
ATOX1	2.03876	6.94625	4.17e-10	7.2e-09
PCBD1	2.46584	5.99705	4.2e-10	7.24e-09
FLJ43681	6.0593	4.51308	4.23e-10	7.28e-09
ANXA5	2.64552	6.09882	4.3e-10	7.4e-09
GLRX	2.18341	6.31902	4.31e-10	7.4e-09
PJA1	-1.70652	8.51153	4.44e-10	7.63e-09
EPHA7	-3.75083	4.94943	4.53e-10	7.78e-09
SYP	-4.63777	5.46704	4.57e-10	7.82e-09
COX6C	1.6596	9.10201	4.67e-10	7.99e-09
ATP6V0A1	-3.20728	7.57077	4.71e-10	8.04e-09
HS3ST1	-6.0213	4.3727	4.8e-10	8.19e-09
TNFRSF21	-3.76075	5.34363	4.89e-10	8.34e-09
GABRB3	-2.4694	6.6448	5.01e-10	8.54e-09
HEY1	-6.68931	3.63878	5.1e-10	8.67e-09
GPR85	-3.68319	5.1942	5.13e-10	8.72e-09
DOCK5	7.36291	3.42276	5.18e-10	8.78e-09
SNRNP25	2.14704	6.40198	5.18e-10	8.78e-09
CEP55	7.42413	3.58082	5.2e-10	8.8e-09
POMP	1.6979	8.46399	5.29e-10	8.94e-09
BANF1	1.95304	7.80305	5.29e-10	8.94e-09
SPSB4	2.35896	6.4222	5.3e-10	8.95e-09
BRCA1	5.84264	4.57192	5.34e-10	9.01e-09
SLC22A15	-6.07473	3.68572	5.4e-10	9.09e-09
EIF2S3	1.86728	8.42042	5.51e-10	9.28e-09
DNAJB9	-3.23037	6.04059	5.63e-10	9.47e-09
CLSPN	3.21832	5.38941	5.74e-10	9.64e-09
NCAPD2	2.66523	5.81379	5.76e-10	9.66e-09
RASEF	3.60169	5.10168	5.85e-10	9.81e-09
CACNA2D3	-5.27271	6.191	6.01e-10	1.01e-08
ATP10D	-11.3521	3.15028	6.66e-10	1.11e-08
HTATSF1	-2.09843	7.49449	6.72e-10	1.12e-08
FAM84A	-3.22892	6.27896	6.81e-10	1.14e-08
CCDC109B	6.83407	3.78985	6.99e-10	1.17e-08
TNS4	11.4001	3.13323	7.07e-10	1.18e-08
ANKRD46	-1.8935	7.43398	7.3e-10	1.21e-08
TM9SF4	-3.23584	6.18277	7.35e-10	1.22e-08
PPP1R14B	1.9836	6.96318	7.47e-10	1.24e-08
DCUN1D4	-2.7622	6.22941	7.61e-10	1.26e-08
EPHA5	-11.3336	3.13233	7.64e-10	1.27e-08
CEP170	-2.4579	7.67379	7.66e-10	1.27e-08
TMEM127	-3.66494	4.94695	7.69e-10	1.27e-08
STARD7	-2.32951	7.13816	7.95e-10	1.31e-08
SPCS2	-1.85398	7.45652	7.99e-10	1.32e-08
CLCN3	-3.37061	6.82296	8.39e-10	1.38e-08
HLTF	-2.07749	6.65629	8.63e-10	1.42e-08
ATP6V1F	1.70473	8.45332	8.73e-10	1.44e-08
GPC2	-3.32289	6.62778	8.99e-10	1.48e-08
GFRA2	-5.75548	4.28849	9.16e-10	1.5e-08
GABARAP	1.65093	9.98525	9.21e-10	1.51e-08
STXBP6	-3.20747	6.01818	9.21e-10	1.51e-08
BNC2	-4.97677	5.50866	9.24e-10	1.51e-08
KLHL9	-2.12991	6.84776	9.33e-10	1.53e-08
Z49985	11.1158	2.85526	9.49e-10	1.55e-08
TIE1	9.16627	2.95627	9.53e-10	1.55e-08
SMPD3	-4.34654	4.9632	9.59e-10	1.56e-08
CLSTN3	-4.96927	4.2467	9.63e-10	1.57e-08
UBE2QL1	-2.00247	6.70514	1.01e-09	1.63e-08
CCNK	3.40891	5.00839	1.05e-09	1.7e-08
FOXN4	7.69977	3.21654	1.08e-09	1.76e-08
GUK1	1.84127	8.60945	1.09e-09	1.77e-08
NYNRIN	-5.94998	3.6677	1.11e-09	1.79e-08
SKA3	7.33107	3.39934	1.12e-09	1.81e-08
CANX	-1.98814	8.5689	1.14e-09	1.85e-08
ACTA2	3.72324	5.01931	1.16e-09	1.87e-08
NDUFB4	1.72289	7.97656	1.16e-09	1.87e-08
GRIP1	-3.93988	6.01608	1.2e-09	1.94e-08
FABP7	3.31002	5.14697	1.21e-09	1.94e-08
AK092965	8.69269	3.10418	1.24e-09	1.99e-08
TVP23C-CDRT4	-7.45472	3.39528	1.26e-09	2.02e-08
CHMP4B	3.84035	4.62791	1.26e-09	2.02e-08
PRELID1	1.87629	7.72395	1.31e-09	2.1e-08
E2F7	6.77822	3.66766	1.35e-09	2.16e-08
CTDSP1	6.11044	3.63978	1.37e-09	2.2e-08
HPCAL4	-6.96795	4.21846	1.4e-09	2.23e-08
NOTCH1	8.60478	3.21503	1.41e-09	2.25e-08
MRPL33	2.00807	6.7961	1.42e-09	2.27e-08
TPST1	-4.41141	4.57609	1.45e-09	2.3e-08
API5	-2.42109	7.02685	1.47e-09	2.35e-08
DPH5	2.53934	5.81139	1.49e-09	2.36e-08
XBP1	-2.9033	5.555	1.49e-09	2.37e-08
NAA10	1.94688	6.9911	1.51e-09	2.39e-08
VEPH1	11.3811	3.12763	1.51e-09	2.4e-08
FBXO38	-3.70528	5.33183	1.53e-09	2.41e-08
C4orf40	9.44053	3.21739	1.53e-09	2.41e-08
EIF4B	1.67205	8.47044	1.56e-09	2.45e-08
AK055459	4.47962	4.1762	1.56e-09	2.45e-08
PSME1	1.9006	7.36134	1.56e-09	2.46e-08
RAB18	-2.39868	6.87736	1.57e-09	2.48e-08
ZFP36L2	6.14301	4.17437	1.61e-09	2.53e-08
ARHGEF3	-6.65923	3.86434	1.62e-09	2.54e-08
TBK1	-4.85161	4.21409	1.62e-09	2.55e-08
ZNF395	2.89023	5.59125	1.66e-09	2.6e-08
GLB1	-4.23368	4.56218	1.7e-09	2.66e-08
FANCD2	5.13223	4.22133	1.73e-09	2.7e-08
RIMS4	-5.68619	3.91155	1.74e-09	2.73e-08
EFS	5.14309	4.07404	1.75e-09	2.74e-08
AB074160	-11.256	3.05718	1.75e-09	2.74e-08
STAU2	-2.12161	6.73361	1.79e-09	2.79e-08
PDLIM1	1.96259	7.10854	1.79e-09	2.79e-08
DCTPP1	2.0703	6.89662	1.8e-09	2.8e-08
PCMT1	-1.98783	7.61001	1.8e-09	2.8e-08
EPB41L5	2.1941	6.32854	1.85e-09	2.88e-08
MAN2B1	3.2511	5.28368	1.92e-09	2.98e-08
TM2D3	-4.76678	6.13581	1.93e-09	3e-08
LSM5	1.89303	7.18725	1.96e-09	3.04e-08
CIB1	3.01623	5.23876	1.97e-09	3.04e-08
NT5C	2.67799	5.69536	1.97e-09	3.04e-08
NDUFV3	2.01021	6.48303	2.02e-09	3.12e-08
NRXN3	-3.32702	7.05957	2.04e-09	3.14e-08
C7orf55-LUC7L2	-11.2832	3.08348	2.05e-09	3.15e-08
SERF2-C15ORF63	2.02088	6.37917	2.11e-09	3.24e-08
SERINC1	-4.90851	8.95653	2.13e-09	3.27e-08
DNM1	-2.35036	6.45342	2.14e-09	3.29e-08
REST	3.34197	5.00352	2.15e-09	3.29e-08
DDX5	-1.52235	10.2068	2.15e-09	3.29e-08
NECAP1	-4.53852	6.89174	2.15e-09	3.3e-08
GLI2	5.0325	4.21504	2.26e-09	3.46e-08
CRABP1	1.5636	10.4581	2.27e-09	3.47e-08
PKIA	-1.94608	8.9164	2.28e-09	3.49e-08
CNTN5	-7.11479	3.92745	2.33e-09	3.55e-08
PDCD5	1.85144	7.4473	2.36e-09	3.59e-08
LOC100506421	4.37862	4.1191	2.36e-09	3.59e-08
DISP2	-5.31742	3.88759	2.37e-09	3.6e-08
SNX12	3.43375	4.94076	2.38e-09	3.62e-08
AK094786	5.40036	3.78611	2.49e-09	3.78e-08
MAB21L2	-5.83285	3.62835	2.57e-09	3.89e-08
TRUB1	-3.09766	5.26272	2.58e-09	3.91e-08
OLFM2	-3.15348	5.19023	2.64e-09	3.99e-08
SUCLG2	4.3508	4.3734	2.83e-09	4.28e-08
CNR1	-4.67274	8.13718	2.85e-09	4.31e-08
FSTL5	-11.211	3.01358	2.9e-09	4.37e-08
FGF14	-5.93302	3.81464	2.97e-09	4.48e-08
PGM2L1	-2.14009	7.4925	3e-09	4.52e-08
PHF21B	2.56026	6.09515	3.01e-09	4.53e-08
CARHSP1	2.40123	5.95905	3.02e-09	4.54e-08
F2R	-3.36209	6.04353	3.04e-09	4.56e-08
PCBP4	1.73932	8.22226	3.04e-09	4.57e-08
AK127224	10.8627	2.72608	3.11e-09	4.66e-08
ALDOC	2.6556	6.0188	3.12e-09	4.67e-08
HDGF	1.8761	7.17839	3.2e-09	4.78e-08
HIST2H2AC	5.5717	3.59883	3.22e-09	4.82e-08
CENPW	4.53254	4.56772	3.25e-09	4.86e-08
ATXN7L3B	-1.9012	8.32618	3.36e-09	5.02e-08
TMEM176B	1.8536	7.65584	3.38e-09	5.03e-08
HOXB8	-2.19424	6.17668	3.41e-09	5.08e-08
SERBP1	1.61956	8.78133	3.47e-09	5.16e-08
ATP5J	1.56782	8.69803	3.48e-09	5.18e-08
TBCK	-3.9352	4.95356	3.61e-09	5.36e-08
AX748196	6.4027	3.76125	3.63e-09	5.38e-08
C1orf86	2.16166	6.27944	3.65e-09	5.41e-08
RDH11	-3.09894	6.84372	3.69e-09	5.47e-08
Metazoa_SRP_65	1.74131	7.69862	3.72e-09	5.5e-08
ZNF10	-6.05039	5.16776	3.73e-09	5.51e-08
NRCAM	-2.69634	6.51416	3.8e-09	5.61e-08
KIAA1279	-3.77282	5.16058	3.8e-09	5.61e-08
ESD	1.73051	8.62153	3.82e-09	5.63e-08
RPL9_3	4.70964	4.33125	3.91e-09	5.75e-08
SLC35F1	-2.70797	5.72834	3.91e-09	5.75e-08
TK1	7.45398	3.73643	3.92e-09	5.76e-08
C1orf122	1.92573	7.15319	3.96e-09	5.81e-08
TMEM2	-2.80636	5.70112	4.08e-09	5.99e-08
TTC33	-3.69499	5.21419	4.11e-09	6.03e-08
HIST2H2AA4	3.92147	4.62981	4.25e-09	6.22e-08
PCDHGC4	-6.41407	4.94885	4.26e-09	6.23e-08
NEFM	-1.466	10.9467	4.44e-09	6.49e-08
DYNLL1	1.72522	8.63868	4.51e-09	6.58e-08
ZNF20	-11.1562	2.96066	4.52e-09	6.6e-08
FCGRT	6.27884	4.139	4.57e-09	6.66e-08
ZNRD1	2.66242	5.84969	4.58e-09	6.67e-08
SMCR7	-6.01441	4.00462	4.59e-09	6.68e-08
SFRP2	1.8769	6.8417	4.64e-09	6.75e-08
NNT	-3.36499	5.49423	4.73e-09	6.86e-08
ATF7IP	-1.88382	6.94553	4.91e-09	7.12e-08
DYNC1LI1	-2.10027	6.31582	4.94e-09	7.15e-08
C6orf132	10.9297	2.65968	5e-09	7.24e-08
CELSR1	6.8384	3.30329	5.16e-09	7.46e-08
ZSWIM3	-6.98381	3.65181	5.22e-09	7.54e-08
LCMT2	-5.96158	3.62302	5.26e-09	7.6e-08
SH3GL2	-2.87513	5.81021	5.31e-09	7.67e-08
SDHA	-1.92998	6.62347	5.35e-09	7.71e-08
FOXO1	4.22701	4.61935	5.4e-09	7.78e-08
NALCN-AS1	8.06689	2.9847	5.42e-09	7.79e-08
KCNB2	-7.3001	3.40004	5.53e-09	7.95e-08
CHCHD5	3.09342	5.23621	5.54e-09	7.95e-08
IDI1	-1.98742	7.13478	5.58e-09	8e-08
SGIP1	-4.67178	5.68285	5.91e-09	8.47e-08
C20orf112	-1.68638	7.48878	5.98e-09	8.57e-08
KIF18B	7.94086	3.07216	6.16e-09	8.81e-08
PLK2	-3.74584	6.49049	6.23e-09	8.91e-08
CASP3	-3.20012	5.85975	6.35e-09	9.07e-08
SMARCC2	-1.82328	7.37632	6.42e-09	9.15e-08
IKZF3	10.0275	3.11373	6.42e-09	9.15e-08
NCCRP1	8.32641	3.21889	6.43e-09	9.15e-08
GYPC	3.68307	4.66754	6.55e-09	9.31e-08
AKNA	6.81305	3.57985	6.6e-09	9.39e-08
MAGI2	-4.35528	4.5234	6.66e-09	9.46e-08
PARD3	2.78153	5.57354	6.74e-09	9.56e-08
RNF181	2.02409	6.69734	6.76e-09	9.58e-08
PEG10	-2.0694	7.08457	6.77e-09	9.59e-08
ZBTB26	-11.1074	2.91353	6.88e-09	9.73e-08
ASNSD1	-2.23338	6.06426	6.91e-09	9.78e-08
C5orf38	3.78345	4.60545	7.1e-09	1e-07
GANAB	-2.31531	6.064	7.16e-09	1.01e-07
DEPDC1	6.53517	3.68386	7.37e-09	1.04e-07
EPHB4	9.58826	2.67781	7.47e-09	1.05e-07
SMAP2	-2.20896	6.56694	7.51e-09	1.06e-07
POC1A	5.05876	3.89816	7.63e-09	1.07e-07
BTBD1	-2.37692	6.32009	7.68e-09	1.08e-07
HNRNPD	1.57192	8.47561	7.71e-09	1.08e-07
KIFC1	6.47526	3.8051	7.84e-09	1.1e-07
CCNL2	-1.8465	7.17298	7.88e-09	1.1e-07
RBPMS	4.06928	4.36326	7.91e-09	1.11e-07
TSC22D1	-1.5791	8.73903	7.91e-09	1.11e-07
CALCOCO1	-3.18137	5.39156	8.2e-09	1.15e-07
C19orf70	2.47061	5.69441	8.21e-09	1.15e-07
TSPAN2	-5.21827	4.7794	8.28e-09	1.16e-07
TMEM9B	-5.24885	5.8632	8.3e-09	1.16e-07
PPM1E	-2.8092	5.50921	8.33e-09	1.16e-07
MRPL52	1.85258	6.70292	8.43e-09	1.17e-07
CDCA5	4.28883	4.32611	8.47e-09	1.18e-07
BC014119	7.97873	2.71518	8.52e-09	1.18e-07
MIS18BP1	5.56022	3.8779	8.65e-09	1.2e-07
OGT	-2.30996	6.58639	8.66e-09	1.2e-07
SLX4	3.65165	4.74138	8.76e-09	1.21e-07
NIPA2	-2.7891	5.56482	8.96e-09	1.24e-07
NRG3	-7.16492	3.32209	9.01e-09	1.25e-07
RPSAP58	3.18539	5.0863	9.03e-09	1.25e-07
POM121L10P	6.82375	3.10279	9.19e-09	1.27e-07
FGFR3	4.87327	3.91757	9.28e-09	1.28e-07
TMED10	-2.19595	7.37334	9.31e-09	1.28e-07
DDT	2.44846	5.9471	9.46e-09	1.3e-07
PICK1	-4.11955	4.34676	9.46e-09	1.3e-07
MIS18A	2.71473	5.39799	9.52e-09	1.31e-07
HK1	-1.81265	7.43661	9.55e-09	1.31e-07
KIAA1467	-3.63426	5.04186	9.56e-09	1.31e-07
EIF3I	1.60255	7.92598	9.57e-09	1.31e-07
FAM96B	1.82168	6.90141	9.57e-09	1.31e-07
AKAP2	2.75812	5.56425	9.61e-09	1.31e-07
PCDH9	-5.10436	7.11585	9.64e-09	1.32e-07
AX746787	9.00364	3.27004	9.85e-09	1.35e-07
FOXK1	2.8907	5.86061	9.86e-09	1.35e-07
NDC80	6.24544	3.89802	1.01e-08	1.37e-07
SEC11A	1.87545	7.02299	1.02e-08	1.39e-07
TAX1BP3	2.07909	6.16358	1.02e-08	1.39e-07
TM9SF2	-2.61089	7.10677	1.03e-08	1.4e-07
PTPRN	-4.06509	5.21597	1.04e-08	1.41e-07
SMIM13	-4.18287	5.03725	1.08e-08	1.46e-07
AK123314	8.36762	2.82543	1.09e-08	1.48e-07
RPL22L1	3.92553	4.50635	1.11e-08	1.5e-07
FAM89A	4.29989	4.45428	1.11e-08	1.51e-07
PAK7	-2.51444	5.65708	1.13e-08	1.52e-07
PCDHGB7	-7.37479	3.33153	1.15e-08	1.55e-07
SENP3-EIF4A1	1.51681	9.35489	1.16e-08	1.57e-07
TM9SF3	-2.29986	6.85963	1.18e-08	1.59e-07
ZP3	4.55995	4.18173	1.2e-08	1.62e-07
BAZ2B	-1.61461	7.62067	1.21e-08	1.62e-07
ATP13A2	-2.81195	6.257	1.22e-08	1.64e-07
RXRA	2.52233	5.64435	1.22e-08	1.64e-07
MRPS16	1.97235	6.45356	1.24e-08	1.67e-07
DCHS1	-3.74623	5.32	1.27e-08	1.7e-07
SKI	4.02198	4.7253	1.27e-08	1.7e-07
AURKAIP1	1.84391	7.36525	1.31e-08	1.75e-07
CCSER1	-6.25907	3.45322	1.35e-08	1.8e-07
BICD1	-2.92913	5.34799	1.35e-08	1.8e-07
NKAIN2	-11.0382	2.84691	1.35e-08	1.8e-07
RAB6A	-2.60069	8.01125	1.35e-08	1.81e-07
AK127919	7.34307	3.14172	1.37e-08	1.83e-07
WDR47	-2.68482	6.35327	1.4e-08	1.86e-07
EXOSC10	-2.54814	5.84601	1.41e-08	1.88e-07
PLCL1	-6.22247	3.55465	1.42e-08	1.9e-07
CSTB	1.84884	6.83168	1.43e-08	1.91e-07
NR2F6	1.82329	7.01881	1.45e-08	1.93e-07
TP53INP2	-4.09607	4.99367	1.48e-08	1.97e-07
ATP5G3	1.48004	9.20984	1.49e-08	1.97e-07
PRKAR2B	-3.46875	6.99658	1.49e-08	1.98e-07
OAF	9.40511	2.49099	1.5e-08	1.98e-07
DEK	1.74439	7.72906	1.53e-08	2.02e-07
AK023178	-11.0182	2.82757	1.53e-08	2.02e-07
FAM188A	-2.9263	5.6874	1.53e-08	2.02e-07
TIMM8B	1.65703	7.40117	1.6e-08	2.11e-07
LRP1	-2.86118	5.51905	1.61e-08	2.12e-07
AGTRAP	4.78948	4.00313	1.62e-08	2.13e-07
NOP10	1.77056	7.16708	1.66e-08	2.18e-07
RANBP1	1.81822	7.96263	1.66e-08	2.19e-07
RWDD1	1.79141	6.7471	1.67e-08	2.19e-07
MGST1	6.39943	4.23829	1.71e-08	2.24e-07
PRDX5	1.53005	8.62702	1.74e-08	2.28e-07
FAM19A2	-6.08217	3.54991	1.76e-08	2.31e-07
RBMX2	2.70398	5.77458	1.79e-08	2.34e-07
LRRC8D	-2.36252	5.8584	1.8e-08	2.36e-07
FBLN1	2.81587	5.73776	1.83e-08	2.4e-07
ACVRL1	10.737	2.47147	1.83e-08	2.4e-07
CRYBA1	6.13321	3.33928	1.84e-08	2.4e-07
NKX2-5	10.9437	2.67394	1.86e-08	2.43e-07
C18orf56	5.29606	3.48689	1.87e-08	2.44e-07
ERGIC3	1.71249	8.35998	1.88e-08	2.45e-07
GPR20	11.8565	3.5892	1.91e-08	2.49e-07
BOLA2	1.70223	7.1017	1.92e-08	2.5e-07
ARMCX3	-1.67376	7.67159	1.97e-08	2.56e-07
KIAA1468	-3.24844	5.12779	2.01e-08	2.6e-07
PAK3	-2.15026	7.08745	2.04e-08	2.65e-07
DSG3	7.48079	3.18033	2.04e-08	2.65e-07
UQCRB	1.56165	8.09454	2.04e-08	2.65e-07
RAD51AP1	4.67152	3.85558	2.07e-08	2.68e-07
SH3GL1P2	9.5211	2.79253	2.07e-08	2.68e-07
CLSTN2	-4.3778	5.57829	2.13e-08	2.75e-07
DZIP3	-2.51278	6.92355	2.18e-08	2.81e-07
DHCR24	-2.07499	7.12218	2.21e-08	2.85e-07
ENC1	2.6915	5.54238	2.23e-08	2.87e-07
MTUS1	-3.35588	5.53878	2.24e-08	2.88e-07
EIF2S2	2.07486	6.92678	2.24e-08	2.88e-07
ITGA1	8.23099	2.83738	2.24e-08	2.88e-07
WDR83OS	1.52444	8.08561	2.25e-08	2.89e-07
TNFAIP2	7.38089	3.33695	2.29e-08	2.93e-07
DOK4	-4.69911	4.88107	2.37e-08	3.04e-07
NEDD4L	-1.98468	7.60733	2.39e-08	3.06e-07
TNKS2	-2.91709	5.82482	2.45e-08	3.13e-07
PCDH1	-5.25601	3.69691	2.57e-08	3.29e-07
CUL4B	-2.09399	7.44886	2.58e-08	3.29e-07
TRDC	6.88227	2.92785	2.58e-08	3.29e-07
GREB1L	-3.27533	5.10632	2.6e-08	3.31e-07
MAPT	-2.31584	7.42852	2.62e-08	3.34e-07
MEIS1	-2.16701	6.85489	2.63e-08	3.35e-07
TNFAIP1	-2.47527	5.99301	2.64e-08	3.35e-07
CENPV	1.61031	7.50014	2.66e-08	3.39e-07
BC064137	10.9106	2.63116	2.73e-08	3.46e-07
BC049825	6.27957	3.23975	2.73e-08	3.47e-07
SLC39A10	-2.77953	6.89418	2.73e-08	3.47e-07
MINOS1	1.62207	7.45618	2.75e-08	3.48e-07
TKT	1.62342	8.35985	2.79e-08	3.54e-07
SLC22A17	-2.57173	5.56993	2.81e-08	3.56e-07
TRIM28	1.84486	8.64105	2.82e-08	3.56e-07
CCL22	10.7735	2.50503	2.86e-08	3.61e-07
CRELD1	-2.77094	5.59251	2.87e-08	3.62e-07
CLPTM1	-3.85672	4.96887	2.88e-08	3.64e-07
NDUFA6	1.59109	7.85931	2.93e-08	3.69e-07
KRTCAP2	1.84465	6.6866	2.94e-08	3.7e-07
PCSK1N	-1.76682	6.65547	2.95e-08	3.71e-07
TIMP1	2.95187	5.2101	2.98e-08	3.74e-07
NAP1L2	-3.58298	4.6078	3e-08	3.77e-07
ALDH1L1	8.45491	2.69845	3.1e-08	3.9e-07
AKAP9	-1.98255	7.14186	3.13e-08	3.93e-07
TMEM141	3.30982	4.75221	3.16e-08	3.96e-07
LFNG	8.60808	2.38121	3.21e-08	4.02e-07
SLA	11.618	3.3454	3.29e-08	4.11e-07
PRDX3	-2.11299	7.66276	3.32e-08	4.15e-07
GPATCH4	2.75065	5.39404	3.32e-08	4.15e-07
H1F0	-1.62174	7.70528	3.33e-08	4.15e-07
CYP51A1	-2.34354	6.94356	3.36e-08	4.2e-07
HIST1H1E	4.24823	4.3038	3.41e-08	4.24e-07
WDR62	5.59578	3.288	3.41e-08	4.24e-07
KIF20A	7.80423	3.62822	3.41e-08	4.24e-07
DCBLD2	-2.05318	6.08145	3.44e-08	4.27e-07
NUBP2	1.90175	6.83766	3.48e-08	4.33e-07
APC	-1.73192	7.36747	3.54e-08	4.4e-07
CIT	5.24461	4.03579	3.55e-08	4.4e-07
CYP1A1	-7.15052	3.25798	3.61e-08	4.47e-07
ID4	-1.80469	7.29335	3.62e-08	4.48e-07
TMSB15B	1.72257	7.49034	3.73e-08	4.61e-07
FGD2	11.6057	3.33649	3.8e-08	4.69e-07
ITGAE	1.9769	6.18232	3.84e-08	4.74e-07
HIST2H3C	7.41474	2.9184	3.86e-08	4.76e-07
PIN4	1.69451	6.98934	3.89e-08	4.79e-07
MIEN1	1.89742	7.09466	4.02e-08	4.96e-07
RAC1	1.45827	8.71477	4.03e-08	4.96e-07
USP5	-2.42937	6.23829	4.04e-08	4.97e-07
C9orf139	7.72694	3.22626	4.05e-08	4.98e-07
AX747150	4.52977	4.43362	4.08e-08	5.01e-07
ZC3H11A	-1.96188	6.81732	4.29e-08	5.26e-07
USF2	2.4743	5.69733	4.35e-08	5.33e-07
STRIP1	-3.05222	6.57148	4.4e-08	5.39e-07
GUCY1A2	-2.10179	5.99449	4.44e-08	5.44e-07
GMNN	2.21098	5.96598	4.46e-08	5.46e-07
MDFIC	9.53674	2.6152	4.55e-08	5.57e-07
TXN2	1.64602	7.43904	4.59e-08	5.61e-07
FBXO11	-2.54577	5.9042	4.63e-08	5.66e-07
PRC1	2.68128	5.60596	4.69e-08	5.72e-07
PAQR3	-2.99297	5.49798	4.71e-08	5.74e-07
AHCYL2	-2.616	5.53322	4.76e-08	5.8e-07
SLITRK1	-5.02321	3.91735	4.78e-08	5.81e-07
CLDND1	-2.55054	6.81321	4.79e-08	5.83e-07
KIF15	4.28762	4.34241	4.85e-08	5.89e-07
SREBF2	-2.54525	6.97319	4.88e-08	5.92e-07
APOBEC3F	5.8752	3.56644	4.88e-08	5.92e-07
ATP2B1	-1.93619	6.95657	4.89e-08	5.92e-07
NACAD	-3.01968	5.73602	4.89e-08	5.92e-07
PHB	1.53414	7.62074	5.09e-08	6.16e-07
LINC00887	7.59453	2.93508	5.19e-08	6.28e-07
CGGBP1	-1.78081	6.97176	5.2e-08	6.28e-07
EPB41L2	2.92802	5.15088	5.21e-08	6.29e-07
POLD2	1.66215	7.03089	5.32e-08	6.42e-07
SPP1	-6.3442	4.70893	5.34e-08	6.44e-07
ENTPD6	-2.10073	6.30791	5.45e-08	6.57e-07
FBXO3	-4.88976	5.86178	5.46e-08	6.57e-07
PPP1R2	-1.82074	7.17359	5.52e-08	6.64e-07
APOBEC3C	6.89784	3.43624	5.61e-08	6.75e-07
TNR	-7.83188	2.99807	5.71e-08	6.86e-07
CAMK2N1	1.44718	8.69985	5.75e-08	6.9e-07
DQ588114	10.7488	2.484	5.82e-08	6.98e-07
CDH12	-5.31785	5.59599	5.83e-08	6.99e-07
PLA2G15	-6.23122	3.76183	5.91e-08	7.07e-07
HSD17B4	-1.92694	6.37078	5.93e-08	7.1e-07
EGFL6	-7.80551	2.86887	5.95e-08	7.12e-07
TACC3	3.9412	4.48131	5.96e-08	7.12e-07
GOLGA8B	-3.05028	5.00715	6.06e-08	7.23e-07
KIAA1598	-2.60193	5.39208	6.08e-08	7.25e-07
FAM129A	10.7588	2.47949	6.1e-08	7.27e-07
NDUFS7	1.50222	8.01389	6.13e-08	7.3e-07
ZFP37	-4.12771	4.80157	6.32e-08	7.52e-07
SLC44A5	-6.6434	3.9268	6.43e-08	7.64e-07
SOX9	3.57293	4.49803	6.64e-08	7.89e-07
ARL6IP5	-2.18134	7.54221	6.69e-08	7.95e-07
PIAS1	-1.85775	7.33711	6.77e-08	8.03e-07
CYSTM1	3.09775	5.07375	6.89e-08	8.16e-07
NOVA1	-1.80124	7.16155	7.06e-08	8.37e-07
SEC24A	-3.11573	5.03802	7.16e-08	8.48e-07
PCDHB2	-3.33402	5.31941	7.28e-08	8.61e-07
MAP7D2	-3.05177	5.5937	7.29e-08	8.62e-07
SUMO2	1.41152	9.57496	7.33e-08	8.65e-07
RND2	1.56968	7.46696	7.35e-08	8.67e-07
DPY19L2P2	-6.91257	2.94451	7.36e-08	8.69e-07
FUOM	6.19168	2.95903	7.44e-08	8.77e-07
SRSF8	-1.82558	6.38898	7.53e-08	8.87e-07
HOXA5	-1.51066	7.65306	7.54e-08	8.87e-07
BAALC	1.55925	7.37989	7.62e-08	8.96e-07
LINC00269	6.51407	3.58695	7.7e-08	9.05e-07
MYCL1	2.86522	5.19764	7.74e-08	9.09e-07
CALD1	2.38829	5.78947	7.84e-08	9.2e-07
MSMO1	-2.08464	7.12812	7.87e-08	9.22e-07
MPZL1	-1.77272	6.82862	7.91e-08	9.26e-07
ITM2C	2.49073	5.60195	7.94e-08	9.29e-07
AX746522	7.8357	2.71105	8.02e-08	9.38e-07
MAPKAPK3	3.65362	4.71511	8.07e-08	9.43e-07
CTDSP2	2.12771	5.99541	8.09e-08	9.45e-07
WFIKKN1	3.85388	4.316	8.36e-08	9.76e-07
MORF4L2	-1.38725	9.6716	8.48e-08	9.89e-07
ATP1A2	11.4072	3.13879	8.59e-08	1e-06
CENPA	6.42063	3.11023	8.86e-08	1.03e-06
MBOAT1	10.8736	2.58997	8.86e-08	1.03e-06
C5orf22	-2.98409	5.92663	8.92e-08	1.04e-06
TXNDC16	-4.06737	5.74831	8.99e-08	1.04e-06
CAV1	6.94317	3.22852	9.02e-08	1.05e-06
CCDC36	10.8942	2.61077	9.03e-08	1.05e-06
HES2	7.51407	2.39929	9.17e-08	1.06e-06
BC069694	8.18325	2.81518	9.32e-08	1.08e-06
TMEM237	-2.91766	5.49555	9.47e-08	1.1e-06
VTA1	-2.75299	6.64921	9.51e-08	1.1e-06
CALCB	5.23194	4.10229	9.56e-08	1.11e-06
ITPKB	5.09697	3.5582	9.58e-08	1.11e-06
SCCPDH	-1.74164	6.70206	9.63e-08	1.11e-06
LOC100379224	-4.06345	5.94593	9.65e-08	1.11e-06
TMSB10	1.39488	10.4305	9.66e-08	1.11e-06
LOC100131347	7.6214	2.83679	9.74e-08	1.12e-06
TMOD2	-2.55445	5.7821	9.76e-08	1.12e-06
STOML2	1.66055	7.3066	9.78e-08	1.12e-06
NIPA1	-4.86812	5.17375	9.8e-08	1.13e-06
AK091593	-3.70634	4.93946	9.88e-08	1.13e-06
ASTN1	-3.06225	5.84075	1e-07	1.15e-06
LUC7L	-1.78994	6.42704	1e-07	1.15e-06
NCSTN	-3.2361	5.95295	1.01e-07	1.16e-06
CSRNP3	-1.92159	6.19191	1.04e-07	1.18e-06
WSCD2	-5.12036	3.7567	1.05e-07	1.2e-06
RUNX1T1	-2.06677	7.49652	1.05e-07	1.2e-06
AX747853	5.6181	3.7588	1.05e-07	1.2e-06
C20orf194	-2.3302	5.80209	1.05e-07	1.2e-06
LINC00668	10.5966	2.31293	1.05e-07	1.2e-06
MYBL1	5.41596	4.23725	1.06e-07	1.21e-06
CASK	-1.82391	7.02775	1.06e-07	1.21e-06
MZT2A	2.26266	5.74882	1.09e-07	1.24e-06
TP53TG1	2.69596	5.3011	1.09e-07	1.24e-06
MT1G	10.4873	2.20962	1.11e-07	1.26e-06
ESPL1	8.45857	2.23758	1.11e-07	1.26e-06
SLC25A12	-3.398	5.14822	1.12e-07	1.28e-06
MRPL53	2.77664	5.34672	1.13e-07	1.28e-06
EMC1	-3.1168	4.92733	1.14e-07	1.29e-06
LYSMD3	-4.81123	3.56414	1.14e-07	1.3e-06
AK094621	-7.64874	2.82348	1.15e-07	1.3e-06
AX747192	5.42696	3.20962	1.15e-07	1.3e-06
COG6	-4.20234	4.10185	1.16e-07	1.31e-06
MRPS18C	1.70976	6.55649	1.16e-07	1.31e-06
USP17L11	10.5171	2.23431	1.17e-07	1.32e-06
LOC375295	-10.7894	2.60797	1.2e-07	1.36e-06
POLR2J2	1.73743	6.47983	1.22e-07	1.37e-06
SYN1	-3.56167	5.42722	1.23e-07	1.38e-06
KDM6B	2.70223	5.47631	1.24e-07	1.4e-06
MGAT5B	-3.87389	5.00078	1.24e-07	1.4e-06
AL117485	5.72127	3.73514	1.29e-07	1.45e-06
E2F2	10.426	2.15095	1.3e-07	1.46e-06
PIGZ	-5.75428	3.42959	1.3e-07	1.46e-06
CLIC4	-2.32351	5.98672	1.3e-07	1.46e-06
CCDC150	6.94121	2.59423	1.33e-07	1.49e-06
ATP1B1	-2.00429	7.2543	1.34e-07	1.5e-06
TSTD2	-2.49313	5.7901	1.34e-07	1.5e-06
DIRAS2	-2.58981	6.02388	1.34e-07	1.5e-06
S100A16	10.9879	2.73197	1.37e-07	1.53e-06
FRMPD4	-4.4217	3.76792	1.38e-07	1.54e-06
NAPB	-2.6325	7.72478	1.38e-07	1.54e-06
KHDRBS2	-2.87473	5.74544	1.39e-07	1.55e-06
TMEM132A	-2.34188	5.93604	1.39e-07	1.55e-06
NAA30	-2.17168	6.25018	1.39e-07	1.55e-06
BC069212	10.8792	2.60993	1.4e-07	1.56e-06
BX537900	-4.9036	5.7647	1.41e-07	1.57e-06
FBXL7	4.13309	3.89254	1.41e-07	1.57e-06
VPS35	-1.55718	7.64863	1.41e-07	1.57e-06
CCZ1	-1.99979	6.02088	1.42e-07	1.57e-06
NTMT1	2.32502	6.00708	1.42e-07	1.58e-06
HERC1	-2.02128	6.56824	1.44e-07	1.6e-06
MAP1A	-2.06734	6.68835	1.46e-07	1.61e-06
NLRP12	10.7215	2.43776	1.5e-07	1.66e-06
MYRIP	-7.80038	3.04058	1.51e-07	1.66e-06
AMY2B	-7.02523	3.26456	1.51e-07	1.66e-06
C19orf43	1.6705	7.4596	1.51e-07	1.66e-06
GMPS	1.98273	6.40719	1.54e-07	1.69e-06
NCAPG	4.25066	4.36927	1.54e-07	1.69e-06
TOP2B	-1.66504	8.42521	1.54e-07	1.69e-06
LAMTOR1	1.73033	6.54988	1.54e-07	1.69e-06
TTYH3	-2.52872	5.66198	1.56e-07	1.71e-06
GNG2	-1.62785	8.3283	1.62e-07	1.78e-06
ISLR2	-3.83097	4.27444	1.65e-07	1.82e-06
BRK1	1.44959	8.71256	1.66e-07	1.82e-06
FAM72B	6.53921	2.9328	1.66e-07	1.82e-06
MFSD8	-6.21748	3.45942	1.67e-07	1.83e-06
TMEM59L	-3.62681	6.04013	1.68e-07	1.84e-06
FFAR2	10.4346	2.15066	1.69e-07	1.85e-06
TTC7B	-3.0483	5.31864	1.7e-07	1.86e-06
WBP1	1.82926	6.27621	1.71e-07	1.86e-06
QPCT	-6.21298	3.1226	1.71e-07	1.87e-06
HJURP	6.29311	3.48638	1.72e-07	1.88e-06
SH3TC2	9.48153	3.24419	1.73e-07	1.88e-06
DPCD	2.26668	6.05987	1.73e-07	1.89e-06
CHKB-CPT1B	-10.7538	2.5739	1.75e-07	1.91e-06
SORCS1	-3.10549	5.74873	1.76e-07	1.91e-06
GOLGB1	-1.91917	6.52867	1.76e-07	1.91e-06
MCL1	-1.6767	6.771	1.76e-07	1.91e-06
RHO	10.6639	2.37684	1.82e-07	1.97e-06
RCOR1	3.63399	4.37432	1.84e-07	2e-06
ATOH8	7.80598	2.91892	1.85e-07	2e-06
IL17RA	5.1006	3.94693	1.85e-07	2.01e-06
SEC61A2	-2.40887	5.46123	1.86e-07	2.01e-06
CHEK1	3.285	4.65816	1.87e-07	2.02e-06
CPNE1	1.52009	7.66738	1.9e-07	2.05e-06
ILDR2	9.77452	2.85445	1.9e-07	2.05e-06
NDUFAF2	2.24029	5.71813	1.9e-07	2.05e-06
CCDC85C	1.97225	6.15416	1.91e-07	2.06e-06
C2CD5	-2.14189	6.19702	1.92e-07	2.07e-06
OLFM1	-1.78226	7.17506	1.93e-07	2.08e-06
AP2B1	-1.50414	7.95356	1.93e-07	2.08e-06
SEC23B	-2.43653	6.06773	1.99e-07	2.15e-06
TSHZ1	2.11748	6.28734	2e-07	2.15e-06
P2RX7	6.17234	3.06748	2.04e-07	2.19e-06
SYT15	4.78557	3.69688	2.05e-07	2.2e-06
PSMA7	1.46198	8.98955	2.06e-07	2.21e-06
PCNXL4	-2.79854	5.85265	2.07e-07	2.21e-06
C19orf60	1.84978	6.85055	2.08e-07	2.22e-06
LTBP1	5.04086	3.94791	2.08e-07	2.23e-06
ORC1	6.25761	3.30119	2.08e-07	2.23e-06
GSTZ1	2.84324	5.26443	2.09e-07	2.23e-06
GNPTAB	-2.76862	6.10021	2.12e-07	2.26e-06
C14orf64	11.7739	3.50459	2.15e-07	2.3e-06
LANCL1	-2.12473	6.44811	2.15e-07	2.3e-06
RAB14	-1.52954	7.3493	2.16e-07	2.3e-06
HMGN5	4.21998	3.99457	2.16e-07	2.3e-06
USP15	-3.3278	5.61857	2.17e-07	2.32e-06
PGP	1.79832	6.43123	2.2e-07	2.34e-06
SLC25A14	-2.25442	5.6469	2.2e-07	2.34e-06
TMEM87A	-2.48936	5.7214	2.2e-07	2.34e-06
MGC34796	10.3351	2.06154	2.21e-07	2.35e-06
POU6F2	-3.20407	5.72778	2.23e-07	2.37e-06
AX747406	-6.72228	3.45776	2.23e-07	2.37e-06
AK130481	7.86997	2.46912	2.23e-07	2.37e-06
BC036874	6.57028	2.84472	2.25e-07	2.38e-06
USP33	-1.63056	7.34746	2.27e-07	2.4e-06
SSR2	1.57939	7.84538	2.3e-07	2.43e-06
KLHDC2	-1.78512	6.50388	2.32e-07	2.45e-06
RRAGB	-2.39267	6.4184	2.33e-07	2.46e-06
KDM5C	-2.0576	6.05938	2.33e-07	2.46e-06
AAMDC	4.72409	3.50664	2.34e-07	2.47e-06
FAM91A1	-5.87223	3.9578	2.35e-07	2.48e-06
KIFAP3	-2.32579	7.55791	2.41e-07	2.54e-06
TRPT1	2.13548	5.88033	2.43e-07	2.56e-06
ITGA2	6.94807	2.59787	2.43e-07	2.56e-06
ELF4	4.36691	3.64014	2.43e-07	2.56e-06
ACHE	-4.99149	4.28111	2.44e-07	2.57e-06
VPS39	-1.86109	6.43026	2.45e-07	2.58e-06
ZNF593	2.74238	5.31409	2.45e-07	2.58e-06
TRPC1	-4.05039	4.04852	2.49e-07	2.61e-06
FAM126B	-3.39118	5.03988	2.54e-07	2.66e-06
AB209315	11.3013	3.03086	2.54e-07	2.67e-06
MRPL12	2.06466	6.36047	2.56e-07	2.68e-06
HEATR2	3.2695	4.74847	2.63e-07	2.75e-06
VAT1L	-4.96451	3.60137	2.64e-07	2.76e-06
NT5C3B	1.41236	8.28178	2.65e-07	2.77e-06
ABLIM1	-1.64859	6.6855	2.67e-07	2.78e-06
LGALS1	6.02616	3.17257	2.68e-07	2.8e-06
ENOPH1	-2.15936	5.78595	2.68e-07	2.8e-06
IDO1	6.68284	2.61033	2.71e-07	2.82e-06
NDST4	-7.55335	2.73324	2.71e-07	2.83e-06
CCDC23	1.51071	7.44745	2.73e-07	2.84e-06
BC041346	7.93443	2.81145	2.74e-07	2.85e-06
MAPRE3	-2.98437	5.33429	2.76e-07	2.87e-06
TMEM59	-1.45897	7.78821	2.76e-07	2.87e-06
FABP5	1.4016	8.54862	2.78e-07	2.88e-06
SMO	3.15008	4.70236	2.79e-07	2.89e-06
SNN	-1.66823	6.86218	2.79e-07	2.89e-06
PARP2	-1.98056	5.95967	2.8e-07	2.9e-06
AX747838	5.48597	3.47322	2.81e-07	2.91e-06
TIA1	-1.70855	7.21067	2.84e-07	2.94e-06
NDUFB2-AS1	6.82272	3.26272	2.84e-07	2.94e-06
UNC5A	-4.54713	4.69841	2.86e-07	2.95e-06
MRPL20	1.68696	7.12997	2.88e-07	2.97e-06
BC064339	5.79129	3.25853	2.89e-07	2.98e-06
CLN6	3.65815	4.18841	2.9e-07	2.99e-06
GNS	-2.74305	5.53844	2.95e-07	3.04e-06
SPA17	2.95955	4.83008	2.97e-07	3.05e-06
FAM171A1	-2.11574	6.61994	2.97e-07	3.06e-06
ATG9A	-4.68567	5.32179	2.99e-07	3.07e-06
LSR	8.13325	1.90579	3.01e-07	3.09e-06
C4orf3	1.44238	7.8553	3.01e-07	3.09e-06
ARID3A	3.00438	4.85847	3.01e-07	3.09e-06
DLEU2	4.85651	3.51471	3.02e-07	3.09e-06
KCTD16	-10.6963	2.5189	3.02e-07	3.09e-06
FAM159B	7.80446	2.41958	3.04e-07	3.11e-06
TPD52	-2.60614	6.01772	3.04e-07	3.11e-06
WDR7	-1.91907	6.23701	3.05e-07	3.12e-06
ARSG	-5.98464	3.12529	3.07e-07	3.14e-06
ALDH1A2	-6.41713	3.21873	3.1e-07	3.16e-06
ATP5H	1.53592	7.57226	3.1e-07	3.16e-06
BTRC	-2.23127	5.66829	3.14e-07	3.2e-06
ARMC8	-2.9991	6.06452	3.14e-07	3.2e-06
LOC100133612	6.13589	2.971	3.16e-07	3.22e-06
LRRC37BP1	3.79778	4.36564	3.18e-07	3.23e-06
HNRNPAB	1.44318	7.70603	3.18e-07	3.23e-06
OAS3	10.4118	2.12595	3.18e-07	3.24e-06
POLR2E	1.50257	7.59291	3.27e-07	3.32e-06
RP9	2.12633	5.82057	3.28e-07	3.33e-06
ALYREF	2.05241	6.00883	3.28e-07	3.33e-06
BC016015	3.1956	4.70595	3.29e-07	3.34e-06
LOC440896	9.02172	2.1153	3.31e-07	3.35e-06
ZWINT	3.58614	4.37944	3.34e-07	3.38e-06
PARD3B	4.12327	4.01037	3.34e-07	3.38e-06
SLC1A2	-1.89703	6.30666	3.46e-07	3.5e-06
CRNDE	1.72578	6.59799	3.51e-07	3.55e-06
PDGFA	4.67912	3.45858	3.54e-07	3.58e-06
TXN	1.4544	8.25894	3.55e-07	3.58e-06
CD59	-1.77409	6.44298	3.58e-07	3.61e-06
CAPN1	-1.98815	6.02029	3.62e-07	3.65e-06
HILPDA	2.77318	6.0069	3.67e-07	3.7e-06
NUDT5	2.19286	5.75104	3.68e-07	3.71e-06
TPPP3	1.99074	6.40515	3.76e-07	3.78e-06
LOC100131047	10.332	2.06442	3.76e-07	3.78e-06
CYP26A1	2.22198	5.83386	3.78e-07	3.8e-06
GLI1	10.2646	1.9845	3.8e-07	3.82e-06
OTUD1	-5.16644	4.0629	3.81e-07	3.83e-06
C22orf42	-10.6083	2.435	3.81e-07	3.83e-06
PSMB2	1.47684	7.93329	3.82e-07	3.83e-06
RNF183	9.24563	2.31089	3.88e-07	3.89e-06
HN1L	1.76737	6.58133	3.88e-07	3.89e-06
SUGP2	-1.6071	6.90035	3.91e-07	3.91e-06
ZBTB8OS	2.39697	5.55749	3.92e-07	3.92e-06
ACSL3	-2.25996	7.29776	3.92e-07	3.92e-06
KIAA0895L	-1.79805	6.46008	3.94e-07	3.94e-06
SARNP	1.42851	7.58027	3.97e-07	3.96e-06
FAM60A	1.48513	8.31399	3.97e-07	3.96e-06
VEZT	-2.28079	6.87884	3.98e-07	3.96e-06
ASB12	10.3708	2.11102	3.99e-07	3.98e-06
KLHDC8A	1.73836	6.70129	4.01e-07	3.99e-06
MRP63	1.59374	6.82303	4.01e-07	3.99e-06
SNRPB2	1.64732	6.98644	4.03e-07	4e-06
CCDC82	-2.4081	5.86879	4.03e-07	4e-06
C12orf10	1.7033	6.34972	4.06e-07	4.03e-06
LOC388152	2.5995	5.28637	4.1e-07	4.07e-06
CASC5	5.4703	3.04458	4.1e-07	4.07e-06
PDP1	-4.85525	5.30353	4.13e-07	4.09e-06
PPT1	-1.95282	5.95886	4.15e-07	4.1e-06
TIMM10	2.56613	5.69665	4.15e-07	4.1e-06
CHAF1A	2.91082	4.81667	4.15e-07	4.1e-06
HIST1H2AJ	10.5076	2.23322	4.17e-07	4.12e-06
MINPP1	-4.81785	5.05068	4.2e-07	4.15e-06
PBX1	1.35256	8.81424	4.2e-07	4.15e-06
CDCA2	5.50763	3.81279	4.24e-07	4.18e-06
MIAT	-1.59344	7.74702	4.25e-07	4.19e-06
TIMM50	1.75512	6.63501	4.27e-07	4.21e-06
SCN3B	-1.8266	6.85925	4.3e-07	4.23e-06
MRTO4	2.11304	5.75052	4.31e-07	4.24e-06
ASF1B	7.10441	3.01796	4.31e-07	4.24e-06
GRIPAP1	-1.71514	7.08011	4.35e-07	4.27e-06
LAMP5	1.7732	6.47862	4.35e-07	4.27e-06
CTNNAL1	2.35456	5.43104	4.36e-07	4.28e-06
IPO11-LRRC70	10.5963	2.30906	4.37e-07	4.28e-06
FGFR1	1.76133	6.25844	4.37e-07	4.29e-06
RNF219	-2.55297	6.03632	4.39e-07	4.3e-06
RUFY2	-2.73442	5.58028	4.39e-07	4.3e-06
AX747594	11.2403	2.97143	4.41e-07	4.32e-06
BC024682	11.8475	3.58608	4.49e-07	4.39e-06
SUCLA2	-2.61959	6.47925	4.58e-07	4.48e-06
TMEM145	-10.5863	2.4141	4.62e-07	4.51e-06
PDE8B	3.49298	4.22256	4.71e-07	4.6e-06
FAIM2	-4.20956	5.56942	4.71e-07	4.6e-06
ZNF804A	-4.18284	4.98854	4.81e-07	4.69e-06
NABP2	2.57766	5.13763	4.82e-07	4.7e-06
PPP1CC	1.4038	7.88689	4.83e-07	4.7e-06
GADD45G	3.15568	4.94898	4.86e-07	4.73e-06
PKP4	3.04554	4.81278	4.88e-07	4.74e-06
BBS10	-4.04034	4.38469	4.88e-07	4.74e-06
SORBS3	4.27497	3.72965	4.92e-07	4.78e-06
SACM1L	-2.47335	5.43953	4.93e-07	4.78e-06
ZFP2	-10.3808	2.21909	4.94e-07	4.79e-06
SAP30	2.28111	5.49175	4.95e-07	4.8e-06
NKIRAS1	-2.64686	5.21182	4.96e-07	4.81e-06
SEPW1	1.41144	8.60877	4.97e-07	4.82e-06
MTM1	-10.6026	2.42958	4.98e-07	4.82e-06
PHF19	4.22993	3.74866	5.01e-07	4.84e-06
PDLIM3	6.45136	3.00845	5.02e-07	4.86e-06
PITRM1	-3.11992	6.25417	5.07e-07	4.9e-06
NDN	-1.74407	7.00664	5.1e-07	4.93e-06
HERC3	-4.01638	4.30415	5.19e-07	5.01e-06
MGMT	2.53651	5.19783	5.25e-07	5.06e-06
LDHB	1.39621	10.5623	5.3e-07	5.11e-06
ABHD6	-4.6829	4.20012	5.31e-07	5.12e-06
BC016143_4	4.93848	3.63496	5.36e-07	5.16e-06
HIST1H2AH	8.06458	2.31836	5.39e-07	5.19e-06
ATAD3C	7.54505	2.43148	5.42e-07	5.21e-06
FADS2	-1.58538	6.94921	5.44e-07	5.22e-06
ZMYM2	-1.66719	6.57729	5.49e-07	5.26e-06
FAN1	-2.6265	5.06942	5.49e-07	5.26e-06
CHPF	-3.08557	4.64999	5.49e-07	5.26e-06
ITIH5	10.4236	2.14632	5.5e-07	5.26e-06
MGC2752	1.88874	6.10797	5.5e-07	5.26e-06
GPR125	-2.40578	5.91746	5.52e-07	5.28e-06
NDUFA12	1.45279	7.54604	5.54e-07	5.3e-06
LOC100128714	9.55248	2.62747	5.61e-07	5.36e-06
EIF3M	1.43295	7.98819	5.65e-07	5.39e-06
SEPP1	10.1405	1.85822	5.65e-07	5.39e-06
NEGR1	-3.43802	5.37796	5.76e-07	5.49e-06
PRR24	2.52271	5.38309	5.77e-07	5.51e-06
MUC16	10.1931	1.91309	5.79e-07	5.52e-06
NUDCD2	2.31397	5.93949	5.82e-07	5.55e-06
GPM6B	-2.048	7.43514	5.86e-07	5.58e-06
CREBZF	-2.0876	6.28386	5.9e-07	5.62e-06
CLRN1	5.54398	3.50748	6.01e-07	5.71e-06
GOLPH3	-2.15231	6.20238	6.05e-07	5.75e-06
SEMA5B	3.43603	4.25908	6.06e-07	5.75e-06
EIF6	1.42613	7.44298	6.09e-07	5.78e-06
FUT6	10.202	1.93394	6.21e-07	5.89e-06
CISD3	3.09093	4.70502	6.24e-07	5.92e-06
ANKRD20A9P	5.47506	3.27765	6.34e-07	6.01e-06
abParts_5	10.5711	2.28583	6.35e-07	6.01e-06
C2orf43	-3.13013	4.80241	6.4e-07	6.06e-06
ZNF254	-2.55636	5.21345	6.55e-07	6.19e-06
PLEKHJ1	1.49416	7.26857	6.57e-07	6.21e-06
MAGOH	2.38316	5.32202	6.61e-07	6.24e-06
ATP5G1	1.52204	7.89896	6.65e-07	6.28e-06
PSIMCT-1	-6.77863	2.72092	6.89e-07	6.5e-06
SOD1	1.43623	8.78163	6.9e-07	6.5e-06
LPHN3	-2.85003	5.69072	6.99e-07	6.59e-06
YWHAG	1.56542	7.36984	7.16e-07	6.74e-06
RNASEH2C	1.80625	6.42053	7.29e-07	6.86e-06
KLHDC8B	1.74309	6.22852	7.31e-07	6.88e-06
FJX1	-2.30675	6.28011	7.35e-07	6.91e-06
TNFRSF1B	10.0505	1.77392	7.37e-07	6.92e-06
MOBP	7.34611	2.65034	7.41e-07	6.96e-06
MRPS21	1.44416	7.68907	7.42e-07	6.96e-06
POLR2B	-1.98746	7.59227	7.44e-07	6.97e-06
SNPH	-5.88783	3.25571	7.46e-07	6.99e-06
ACSF2	10.4977	2.22895	7.51e-07	7.03e-06
UNC79	-2.98475	4.76315	7.54e-07	7.05e-06
SERPINE2	-4.91615	6.21406	7.64e-07	7.15e-06
C10orf32	1.72968	6.41757	7.71e-07	7.2e-06
2020-03-01	-4.99291	4.30064	7.74e-07	7.22e-06
CECR2	3.24114	4.37757	7.74e-07	7.22e-06
FBXW4	3.00732	4.92368	7.81e-07	7.29e-06
MSN	1.76608	6.38178	7.88e-07	7.35e-06
BCL7C	2.49733	5.16443	7.99e-07	7.45e-06
TRAM1L1	-5.28126	3.89319	8.04e-07	7.49e-06
ANK2	-1.55771	6.74096	8.05e-07	7.49e-06
SNRPA	2.05446	5.76725	8.35e-07	7.77e-06
LOC146513	8.16163	1.91716	8.39e-07	7.8e-06
ZNF420	-4.30302	4.45534	8.41e-07	7.81e-06
TMED2	-2.43922	7.37272	8.42e-07	7.82e-06
ATPIF1	1.40702	8.14739	8.45e-07	7.84e-06
UPP1	2.56633	5.20303	8.46e-07	7.84e-06
LUC7L3	-1.60442	7.80805	8.46e-07	7.84e-06
DAPP1	7.27696	2.17464	8.65e-07	8.02e-06
HIC2	1.89885	6.28543	8.68e-07	8.04e-06
ST6GAL1	-3.41942	5.33764	8.75e-07	8.09e-06
FER1L5	9.30715	2.38283	8.86e-07	8.19e-06
LIMK2	-3.27951	5.52267	8.86e-07	8.19e-06
FAM83A	10.9723	2.69888	8.9e-07	8.22e-06
VAPA	-1.44583	7.96772	9.06e-07	8.36e-06
NKX6-2	5.02598	3.28788	9.06e-07	8.36e-06
CHCHD6	1.67443	6.6947	9.07e-07	8.36e-06
S1PR1	5.33302	3.39958	9.09e-07	8.38e-06
PDLIM4	3.3611	4.29853	9.11e-07	8.39e-06
ELAVL1	1.65796	6.5673	9.15e-07	8.42e-06
MYO1B	-1.8754	6.41645	9.18e-07	8.44e-06
VASH2	-2.27332	5.62707	9.25e-07	8.5e-06
CAMSAP2	-1.93011	6.17985	9.25e-07	8.5e-06
LPIN3	5.58199	2.96932	9.42e-07	8.65e-06
VSTM2A	-5.75523	3.27672	9.57e-07	8.78e-06
SLC6A4	6.89364	2.38302	9.61e-07	8.82e-06
AK124130	4.9977	3.10545	9.73e-07	8.92e-06
SNX19	-2.88384	5.50219	9.77e-07	8.95e-06
GTF2F1	1.6214	6.70041	9.84e-07	9.01e-06
EFNA4	5.55944	3.24995	9.88e-07	9.04e-06
UBAP2L	-1.64595	6.80669	9.9e-07	9.05e-06
BX648826	9.0669	2.13543	1.01e-06	9.21e-06
MTMR1	-3.81487	4.33233	1.01e-06	9.25e-06
EIF2AK3	-5.71603	3.73903	1.02e-06	9.36e-06
IFIT5	-2.37524	5.3859	1.04e-06	9.51e-06
HSPB1	3.25316	4.30979	1.04e-06	9.52e-06
SIAH1	-2.96272	6.12886	1.05e-06	9.54e-06
C6orf106	2.22025	5.51039	1.06e-06	9.65e-06
MRPL22	1.5643	6.59837	1.06e-06	9.66e-06
TUBB3	1.25464	11.0448	1.07e-06	9.77e-06
NUDCD3	-1.56442	6.59813	1.09e-06	9.91e-06
LSM3	1.5589	6.60361	1.09e-06	9.93e-06
CSRNP2	-2.33571	6.22577	1.1e-06	1e-05
BUB1B	3.47365	4.19825	1.1e-06	1e-05
VPS28	1.57666	7.73248	1.1e-06	1e-05
FAM223B	7.74867	1.52264	1.11e-06	1.01e-05
CTTNBP2NL	-1.9194	6.07949	1.14e-06	1.03e-05
COPB1	-2.05702	7.21937	1.14e-06	1.03e-05
LAGE3	2.08082	5.80246	1.14e-06	1.03e-05
FMNL3	3.64268	4.30973	1.15e-06	1.04e-05
UGGT2	-4.82539	3.86638	1.18e-06	1.06e-05
NFKB2	7.26092	2.57654	1.18e-06	1.06e-05
SSBP1	1.4455	7.30574	1.18e-06	1.07e-05
KIF1C	3.66763	4.19164	1.19e-06	1.07e-05
PNMA1	-1.85816	7.7393	1.2e-06	1.08e-05
SP1	2.62991	5.30113	1.2e-06	1.08e-05
NDUFC1	1.52653	6.7504	1.2e-06	1.09e-05
PIN1	1.41947	7.2172	1.21e-06	1.09e-05
NTSR1	9.90176	1.62199	1.23e-06	1.11e-05
SCD5	-2.90555	6.24272	1.24e-06	1.11e-05
ATP13A3	-3.11552	4.93152	1.25e-06	1.12e-05
RND3	-2.97649	6.85183	1.25e-06	1.12e-05
ADAMTS9	10.278	2.01082	1.25e-06	1.12e-05
CENPH	2.88591	4.7585	1.26e-06	1.13e-05
PFDN2	1.63508	7.34719	1.26e-06	1.13e-05
CEP120	-3.28512	4.85329	1.27e-06	1.14e-05
C1orf54	6.22118	2.58286	1.27e-06	1.14e-05
PCDHB10	-6.21239	3.5309	1.27e-06	1.14e-05
TMED9	-2.15514	6.18738	1.28e-06	1.14e-05
SORCS3	-3.28893	5.05214	1.28e-06	1.14e-05
GUCY1A3	-3.81613	5.38541	1.29e-06	1.15e-05
TMEM14A	-1.81944	6.08026	1.29e-06	1.15e-05
GLO1	1.36467	7.63787	1.3e-06	1.16e-05
MARK1	-1.915	5.94192	1.3e-06	1.16e-05
ARGLU1	-1.37785	7.667	1.3e-06	1.16e-05
KCNG4	10.2574	1.95819	1.32e-06	1.17e-05
OCIAD1	-1.52341	7.4597	1.32e-06	1.17e-05
KIAA1549L	-2.7955	5.52235	1.32e-06	1.18e-05
C7orf55	1.66155	6.7212	1.32e-06	1.18e-05
MIA3	-2.18593	5.78054	1.33e-06	1.18e-05
ZFP69B	-5.31876	3.05085	1.34e-06	1.19e-05
SLIT3	-3.21894	5.50978	1.35e-06	1.2e-05
GOLGA8I	10.2418	1.94431	1.35e-06	1.2e-05
FAM111B	9.2956	2.38719	1.36e-06	1.2e-05
MRPS33	2.01196	6.00397	1.37e-06	1.22e-05
LOC100129931	9.50422	4.39723	1.37e-06	1.22e-05
CRY1	-2.64941	5.12351	1.38e-06	1.22e-05
TRIM46	-6.03517	3.45579	1.39e-06	1.23e-05
ZC3HAV1	3.89289	4.16279	1.39e-06	1.23e-05
SRP14	1.27522	10.1261	1.39e-06	1.23e-05
KIAA1217	-3.43073	5.77489	1.39e-06	1.23e-05
PSENEN	1.80117	6.09929	1.4e-06	1.23e-05
MUC12	4.75836	3.57954	1.4e-06	1.23e-05
FYTTD1	-2.42804	6.8557	1.4e-06	1.24e-05
TRAPPC6B	-1.77469	6.09831	1.41e-06	1.24e-05
AK127787	10.8097	2.51973	1.41e-06	1.24e-05
ZNF581	2.66823	5.31322	1.41e-06	1.24e-05
F11R	5.1066	3.28279	1.42e-06	1.25e-05
AZI2	-2.15566	5.75287	1.42e-06	1.25e-05
NUDT3	-2.05076	6.20439	1.42e-06	1.25e-05
TST	3.89441	3.91638	1.43e-06	1.26e-05
CLIP2	-2.53221	5.18625	1.44e-06	1.27e-05
CAND1	-1.88073	7.1181	1.44e-06	1.27e-05
COX14	1.83276	6.04721	1.45e-06	1.27e-05
ZBTB16	1.92335	6.33506	1.45e-06	1.27e-05
HERPUD1	-4.07273	6.34592	1.48e-06	1.3e-05
PDE6A	10.6542	2.38073	1.5e-06	1.31e-05
TRIM23	-3.77942	4.90154	1.51e-06	1.32e-05
SMAD1	-1.80423	6.27089	1.51e-06	1.32e-05
MYO1E	9.82892	1.54239	1.52e-06	1.33e-05
MAP2K2	1.38117	7.68094	1.53e-06	1.33e-05
SLX1A	2.22288	5.78484	1.53e-06	1.33e-05
IL21R	10.2872	1.98861	1.53e-06	1.33e-05
DDX24	-1.33659	8.09716	1.53e-06	1.34e-05
POLD1	2.66168	5.10572	1.53e-06	1.34e-05
AKR7A2	1.94185	6.43569	1.54e-06	1.34e-05
DEFA6	7.80162	2.04553	1.54e-06	1.34e-05
PAPPA	3.30588	4.39485	1.56e-06	1.35e-05
CACNG4	-2.14335	5.64279	1.56e-06	1.36e-05
EGR2	8.48236	1.56686	1.6e-06	1.39e-05
REXO1L2P	10.3302	3.08087	1.6e-06	1.39e-05
AK097527	10.2977	2.00238	1.61e-06	1.4e-05
CLSTN1	-1.6412	6.64368	1.63e-06	1.41e-05
TIMM17B	1.38536	7.88177	1.63e-06	1.41e-05
DQ595299	10.0607	1.77063	1.64e-06	1.42e-05
ZFP1	-3.92836	5.28021	1.64e-06	1.42e-05
SRPR	-2.55295	5.78191	1.64e-06	1.42e-05
UBR3	-3.18724	4.97532	1.66e-06	1.44e-05
DKFZp686J1569	3.64448	4.0778	1.69e-06	1.46e-05
TTC30A	-7.36435	2.55572	1.69e-06	1.46e-05
SEL1L	-4.86962	5.93792	1.7e-06	1.47e-05
MST4	3.58298	4.01732	1.71e-06	1.47e-05
SPATC1L	2.26528	5.3723	1.71e-06	1.48e-05
ITGA5	10.1218	1.86175	1.71e-06	1.48e-05
NOTCH3	4.89849	3.36901	1.71e-06	1.48e-05
LAMTOR2	2.06897	5.74042	1.74e-06	1.5e-05
PRPF39	-3.38693	4.76321	1.74e-06	1.5e-05
AX748181	8.6151	2.36906	1.75e-06	1.5e-05
ISL1	-5.81942	4.70867	1.75e-06	1.5e-05
TFEB	7.21171	2.30914	1.76e-06	1.51e-05
C17orf99	7.7396	1.50479	1.78e-06	1.53e-05
GPBP1	-1.46638	7.51081	1.78e-06	1.53e-05
SNX2	-2.2074	5.74271	1.79e-06	1.54e-05
CDH11	-5.10784	4.50748	1.8e-06	1.55e-05
GNAO1	-2.43494	5.94992	1.82e-06	1.56e-05
MYO3A	9.72508	1.43429	1.83e-06	1.57e-05
TAOK3	-2.26391	6.20234	1.84e-06	1.57e-05
PGAP1	-2.93435	5.04937	1.85e-06	1.58e-05
SLC4A10	-6.77878	3.0464	1.85e-06	1.58e-05
CNFN	5.31381	2.84321	1.86e-06	1.59e-05
MT1F	4.61917	3.27355	1.86e-06	1.59e-05
BX648926	9.74923	1.45479	1.89e-06	1.61e-05
C9orf72	-2.57675	5.46712	1.89e-06	1.61e-05
ABP1	7.34953	2.20533	1.89e-06	1.61e-05
MOB4	-1.69395	6.54062	1.9e-06	1.62e-05
EVA1B	6.86747	2.35913	1.91e-06	1.63e-05
MLLT4	1.72254	6.98455	1.91e-06	1.63e-05
BUB1	4.16439	3.89131	1.91e-06	1.63e-05
AMIGO1	-7.35122	2.62362	1.92e-06	1.63e-05
KITLG	-5.00756	3.96765	1.92e-06	1.63e-05
UVRAG	-1.82005	6.2792	1.93e-06	1.64e-05
G3BP1	-1.40452	7.32188	1.93e-06	1.64e-05
PTPN5	-4.53624	5.04862	1.93e-06	1.64e-05
FAM162A	1.95012	5.85068	1.95e-06	1.66e-05
TANC2	-2.7882	5.82914	1.96e-06	1.66e-05
CENPO	3.06779	4.45551	2.01e-06	1.7e-05
CNNM2	-4.13875	3.67022	2.01e-06	1.7e-05
PIGB	-10.0894	1.94473	2.02e-06	1.71e-05
HNRNPK	-1.26522	9.44277	2.02e-06	1.71e-05
PANK4	-3.27069	4.52104	2.02e-06	1.71e-05
POLR3K	2.48342	5.19854	2.02e-06	1.71e-05
TMEM213	5.68806	2.71725	2.03e-06	1.72e-05
TUBB	1.22495	11.5648	2.05e-06	1.73e-05
HOXB9	-1.38693	9.57424	2.06e-06	1.73e-05
TMEM54	3.6209	4.48823	2.06e-06	1.73e-05
LTN1	-2.70713	5.29629	2.07e-06	1.75e-05
BC020196	6.55929	2.80841	2.07e-06	1.75e-05
CCDC18	4.02241	3.84176	2.09e-06	1.76e-05
ERC1	-2.12959	6.12603	2.1e-06	1.77e-05
LINC00260	8.01614	2.89978	2.11e-06	1.77e-05
CASP7	10.0001	1.72415	2.13e-06	1.79e-05
RNF7	1.45699	7.34197	2.14e-06	1.8e-05
CPNE3	1.72905	6.14767	2.14e-06	1.8e-05
USP10	-1.45063	7.17726	2.15e-06	1.8e-05
AX746834	4.86881	3.09818	2.15e-06	1.8e-05
MRPL37	1.53257	6.65711	2.21e-06	1.85e-05
GBP4	8.34431	2.09788	2.22e-06	1.86e-05
ABLIM3	-5.9352	3.14224	2.23e-06	1.87e-05
AICDA	8.4698	2.69365	2.23e-06	1.87e-05
YTHDF1	-2.03723	5.61736	2.24e-06	1.87e-05
FCHSD2	-4.2148	5.46693	2.25e-06	1.88e-05
KANK2	4.82737	3.26093	2.26e-06	1.89e-05
FGF13	-1.26865	8.52066	2.26e-06	1.89e-05
PKHD1	8.30945	3.17219	2.27e-06	1.89e-05
FSCN1	-1.59873	6.83189	2.27e-06	1.9e-05
ZCRB1	1.59072	6.7616	2.28e-06	1.9e-05
CUL2	-2.20431	6.00378	2.28e-06	1.9e-05
BC039356	11.0857	2.80022	2.28e-06	1.9e-05
UBE4A	-1.82181	6.14309	2.29e-06	1.91e-05
GABRB1	-5.03901	3.93053	2.3e-06	1.91e-05
LEPROTL1	-1.73255	6.75416	2.3e-06	1.91e-05
ZNF638	-1.4625	7.32652	2.32e-06	1.93e-05
AX748080	9.62702	3.40243	2.34e-06	1.95e-05
AK095988	7.07063	2.36455	2.35e-06	1.95e-05
MAGEE1	-4.064	4.22997	2.36e-06	1.96e-05
WDR44	-2.87956	5.61271	2.37e-06	1.97e-05
C19orf31	9.89994	1.63643	2.37e-06	1.97e-05
ZIC2	8.56392	1.63468	2.4e-06	1.99e-05
ZKSCAN1	-1.5839	7.27609	2.41e-06	2e-05
ZNF300	-5.20188	3.35387	2.44e-06	2.02e-05
DOCK6	4.74605	3.91458	2.47e-06	2.05e-05
USP32	-3.30083	4.5766	2.48e-06	2.05e-05
GOT1	-1.74858	6.44639	2.48e-06	2.05e-05
PTH1R	7.67586	1.43472	2.5e-06	2.07e-05
C1orf216	-2.60977	5.21368	2.51e-06	2.07e-05
SLC25A15	2.16965	5.48324	2.55e-06	2.1e-05
IQGAP3	7.66927	1.89302	2.55e-06	2.1e-05
FAM115A	-1.38612	7.33007	2.57e-06	2.12e-05
THOC6	2.24407	5.38628	2.57e-06	2.12e-05
LINC00461	7.98232	3.08712	2.58e-06	2.13e-05
CPEB2	-3.40251	4.69341	2.63e-06	2.16e-05
NPPC	3.22566	4.18738	2.64e-06	2.17e-05
TPRKB	1.71312	6.08085	2.66e-06	2.19e-05
SLC25A29	-2.49698	5.59702	2.67e-06	2.19e-05
MCM3	2.10239	5.4982	2.67e-06	2.19e-05
MRPL21	1.47886	6.92862	2.67e-06	2.19e-05
FUCA1	-5.60981	4.39567	2.68e-06	2.2e-05
LPPR1	-3.88286	7.4358	2.68e-06	2.2e-05
FAM153B	9.6994	1.40595	2.71e-06	2.22e-05
ELMOD2	-3.61708	5.05452	2.72e-06	2.22e-05
TBCA	1.43925	7.74258	2.72e-06	2.23e-05
MRPS12	2.00226	6.01307	2.74e-06	2.24e-05
AMFR	-3.11308	5.38309	2.75e-06	2.25e-05
LOC283693	9.65522	1.377	2.75e-06	2.25e-05
SLC6A20	9.79447	1.51844	2.76e-06	2.25e-05
BASP1	-1.23521	9.43966	2.76e-06	2.26e-05
HLA-DQB2	9.81642	1.50996	2.77e-06	2.26e-05
BC044939	8.70553	1.76607	2.77e-06	2.26e-05
EPHA6	-10.066	1.92279	2.85e-06	2.32e-05
GPR37	-5.70996	2.87061	2.85e-06	2.32e-05
SPAG5	3.58242	4.04266	2.85e-06	2.32e-05
BX640700	9.11714	2.17555	2.87e-06	2.34e-05
SSSCA1	2.8806	4.91821	2.87e-06	2.34e-05
SP3	-2.18757	6.13357	2.89e-06	2.35e-05
FGFR2	2.7926	4.88249	2.91e-06	2.37e-05
CHCHD1	1.52016	6.49086	2.91e-06	2.37e-05
IDH1	-1.26215	8.2242	2.93e-06	2.38e-05
DKFZp451B082	9.80131	1.51221	2.93e-06	2.38e-05
RB1CC1	-2.33798	6.62027	2.93e-06	2.38e-05
LDB3	5.65098	3.0395	2.94e-06	2.38e-05
ZNF292	-1.36528	7.35471	2.94e-06	2.39e-05
KIF20B	2.73995	5.06434	2.97e-06	2.4e-05
DLEU1	4.72047	4.33608	2.97e-06	2.4e-05
IPMK	-5.03074	2.98283	3.01e-06	2.44e-05
SGK1	-4.13991	3.88882	3.03e-06	2.45e-05
FAM49B	-1.36273	7.28027	3.04e-06	2.46e-05
MAP1B	-1.18797	11.5005	3.05e-06	2.46e-05
SLC17A7	8.20294	1.27378	3.05e-06	2.46e-05
AX747793	10.9607	2.67387	3.05e-06	2.46e-05
GSDMA	9.81285	1.50993	3.06e-06	2.47e-05
ACSS3	7.96033	1.74984	3.08e-06	2.48e-05
BC033330	9.13035	2.19754	3.08e-06	2.48e-05
HS6ST2	-2.60764	7.42096	3.09e-06	2.49e-05
PSMC3	1.36984	7.74082	3.1e-06	2.49e-05
FAXC	-2.36502	5.83508	3.1e-06	2.5e-05
KLHDC7A	10.7467	2.45876	3.13e-06	2.51e-05
CCPG1	-4.33479	5.10731	3.13e-06	2.52e-05
EZR	2.67176	4.83811	3.14e-06	2.52e-05
LINC00696	9.62055	1.33561	3.14e-06	2.52e-05
ATF2	-2.33785	6.92737	3.19e-06	2.56e-05
C21orf58	4.48238	3.31883	3.19e-06	2.56e-05
HSPH1	-1.48421	7.6075	3.19e-06	2.56e-05
EMX2OS	9.74925	1.44083	3.22e-06	2.58e-05
CCL16	7.90868	1.66765	3.23e-06	2.58e-05
GDNF	10.1501	1.85639	3.24e-06	2.59e-05
KIAA1308	-9.98241	1.8448	3.26e-06	2.61e-05
PTPN7	7.51388	1.26968	3.27e-06	2.61e-05
NTRK3-AS1	7.36382	1.94102	3.28e-06	2.62e-05
C6orf25	7.08603	2.90041	3.29e-06	2.63e-05
COL25A1	-6.59582	2.53949	3.31e-06	2.64e-05
SNCG	1.27417	8.54096	3.32e-06	2.65e-05
CD46	-2.58813	5.7027	3.36e-06	2.68e-05
DNAJB6	-1.5408	8.02152	3.36e-06	2.68e-05
HRAS	1.7337	6.30144	3.38e-06	2.69e-05
MRPS18A	1.74113	6.12451	3.42e-06	2.73e-05
NCOA3	-2.02239	6.72599	3.47e-06	2.76e-05
SCUBE1	-4.31275	3.63808	3.5e-06	2.78e-05
TNC	10.6887	2.40141	3.51e-06	2.79e-05
STIP1	-1.49649	7.32505	3.52e-06	2.8e-05
PSMB9	10.5782	2.28767	3.57e-06	2.83e-05
RBM8A	1.2935	7.90652	3.58e-06	2.84e-05
SLIT1	-1.70777	6.33806	3.59e-06	2.85e-05
HDDC2	1.49848	6.84003	3.62e-06	2.87e-05
EPS15	-1.56987	6.61405	3.62e-06	2.87e-05
GLRX5	1.47522	6.95459	3.64e-06	2.88e-05
SPAST	-1.71336	6.08026	3.65e-06	2.89e-05
ENSG00000198840	-4.12904	4.2603	3.68e-06	2.91e-05
HCAR3	10.2361	1.93344	3.68e-06	2.91e-05
SYT3	-3.88915	3.83023	3.69e-06	2.92e-05
DMTF1	-2.16569	5.55182	3.76e-06	2.97e-05
TMCO3	-3.20758	4.22662	3.82e-06	3.02e-05
SIGIRR	2.85637	4.5574	3.83e-06	3.02e-05
ITFG1	-3.28645	7.07144	3.86e-06	3.04e-05
RAB39B	-2.50529	4.95151	3.89e-06	3.07e-05
NXN	2.37386	5.22957	3.92e-06	3.09e-05
BC031638	4.3088	3.26126	3.93e-06	3.09e-05
NDRG4	-1.90438	7.12448	3.95e-06	3.11e-05
USP47	-1.51494	7.15992	3.97e-06	3.12e-05
SPIN3	-4.4222	5.39822	3.99e-06	3.14e-05
KIF19	6.67188	3.36082	4.03e-06	3.17e-05
CYP8B1	10.4467	2.16416	4.04e-06	3.17e-05
CD99P1	6.24439	2.03813	4.05e-06	3.18e-05
MLF1IP	3.20992	4.18208	4.05e-06	3.18e-05
EPB41L3	-3.94112	5.20356	4.07e-06	3.19e-05
LACC1	-7.09984	2.18425	4.09e-06	3.2e-05
METTL21B	5.19821	3.46894	4.11e-06	3.22e-05
FUNDC2	1.43476	7.12555	4.15e-06	3.25e-05
COX7A2L	1.24251	8.2092	4.16e-06	3.25e-05
ID3	4.92418	2.93492	4.17e-06	3.27e-05
RHOT1	-2.23307	6.14558	4.17e-06	3.27e-05
[truncated: 4,604 more rows]
