# Supplementary material for: Quantitative comparison of the mRNA content of human iPSC‐derived motor neurons and their extracellular vesicles
Source: FEBS Open Bio. 2021 Feb 2;11(2):494–506. doi: 10.1002/2211-5463.13059 (PMC7876496; doi:10.1002/2211-5463.13059)
Supplement: Supplementary file 3 — Table S2. The entire list of GO processes enriched in differentially abundant mRNAs in the cells and EVs. [file FEB4-11-494-s003.xlsx]

## Sheet: GOs (Less in exosomes)
GO Processes	P-value	FDR
nervous system development	1.18418e-71	1.21628e-67
modulation of chemical synaptic transmission	6.33248e-57	3.25205e-53
regulation of trans-synaptic signaling	1.04205e-56	3.56764e-53
localization	2.62334e-56	6.73607e-53
generation of neurons	2.277e-54	4.67741e-51
neurogenesis	3.86417e-54	6.61482e-51
cellular localization	7.84797e-53	1.15152e-49
transport	9.701e-50	1.24549e-46
establishment of localization	1.19431e-49	1.36298e-46
establishment of localization in cell	7.11653e-49	7.30939e-46
macromolecule localization	1.88672e-46	1.76169e-43
neuron differentiation	2.74086e-46	2.34594e-43
regulation of biological quality	1.1598e-45	8.68499e-43
protein localization	1.18382e-45	8.68499e-43
synapse organization	1.43384e-45	9.81797e-43
synaptic signaling	1.91258e-45	1.22776e-42
neuron development	8.39641e-45	5.07291e-42
trans-synaptic signaling	2.16368e-44	1.23462e-41
neuron projection development	2.10579e-43	1.13835e-40
cell projection morphogenesis	6.76568e-43	3.47451e-40
cell part morphogenesis	1.0354e-42	5.06411e-40
plasma membrane bounded cell projection morphogenesis	1.78459e-42	8.3316e-40
neuron projection morphogenesis	2.34127e-42	1.04553e-39
cellular component organization	5.54745e-41	2.37408e-38
regulation of synapse structure or activity	6.36404e-41	2.6146e-38
nitrogen compound transport	3.05772e-40	1.20792e-37
regulation of cellular component organization	3.21133e-40	1.22161e-37
axonogenesis	7.60668e-40	2.79029e-37
cell morphogenesis involved in neuron differentiation	2.49838e-39	8.84859e-37
regulation of synapse organization	3.26886e-39	1.11915e-36
plasma membrane bounded cell projection organization	7.5077e-39	2.48747e-36
cell projection organization	1.58584e-38	5.09006e-36
axon development	1.70899e-38	5.31911e-36
cellular component organization or biogenesis	2.26105e-38	6.83038e-36
regulation of nervous system development	4.64933e-38	1.36438e-35
behavior	2.55442e-37	7.2879e-35
organic substance transport	2.97963e-37	8.27129e-35
amide transport	4.50841e-37	1.21858e-34
establishment of protein localization	5.76365e-37	1.51791e-34
chemical synaptic transmission	6.34461e-37	1.58739e-34
anterograde trans-synaptic signaling	6.34461e-37	1.58739e-34
peptide transport	6.49111e-37	1.58739e-34
protein transport	1.597e-36	3.8146e-34
vesicle-mediated transport	2.22173e-36	5.18623e-34
cell morphogenesis	8.52607e-35	1.94603e-32
regulation of neuron projection development	2.78978e-34	6.22909e-32
regulation of neuron differentiation	5.69499e-34	1.24454e-31
regulation of cellular localization	7.0036e-34	1.49862e-31
cellular protein localization	1.76625e-33	3.70227e-31
cellular macromolecule localization	2.0993e-33	4.31239e-31
regulation of localization	3.68837e-33	7.4281e-31
system development	1.00207e-32	1.97929e-30
cell morphogenesis involved in differentiation	3.07387e-32	5.95692e-30
intracellular transport	5.42421e-32	1.0317e-29
cell-cell signaling	6.25214e-32	1.16756e-29
regulation of plasma membrane bounded cell projection organization	7.08858e-32	1.30012e-29
cellular component morphogenesis	9.28484e-32	1.67306e-29
regulation of cell projection organization	1.16307e-31	2.05963e-29
regulation of signaling	9.61799e-31	1.67435e-28
regulation of neurogenesis	3.09992e-30	5.30654e-28
regulation of cell communication	3.99348e-30	6.7241e-28
central nervous system development	2.9401e-29	4.87061e-27
regulation of transport	2.11355e-28	3.44576e-26
neurotransmitter secretion	2.7604e-28	4.36186e-26
signal release from synapse	2.7604e-28	4.36186e-26
multicellular organism development	2.94059e-28	4.57618e-26
regulation of cell development	5.14797e-28	7.89176e-26
regulation of neurotransmitter levels	2.06345e-27	3.11672e-25
cell development	3.36252e-27	5.00528e-25
regulation of vesicle-mediated transport	3.64329e-27	5.34575e-25
developmental process	5.65649e-27	8.18279e-25
regulation of synaptic vesicle cycle	9.06323e-27	1.2929e-24
neurotransmitter transport	1.09717e-26	1.54371e-24
positive regulation of nervous system development	5.06567e-26	7.03101e-24
anatomical structure development	6.37677e-26	8.73277e-24
positive regulation of cellular component organization	1.17134e-25	1.58301e-23
regulation of cell morphogenesis involved in differentiation	2.28636e-25	3.04977e-23
vesicle-mediated transport in synapse	3.19884e-25	4.21222e-23
cognition	3.49838e-25	4.54834e-23
learning or memory	5.18517e-25	6.65712e-23
organelle localization	1.33705e-24	1.69541e-22
signal release	1.46784e-24	1.83856e-22
regulation of cellular component biogenesis	1.53854e-24	1.90389e-22
positive regulation of neuron projection development	1.7233e-24	2.10715e-22
positive regulation of neuron differentiation	3.25877e-24	3.93774e-22
axon guidance	3.81432e-24	4.55545e-22
positive regulation of cell projection organization	4.50808e-24	5.32212e-22
positive regulation of cellular process	6.82982e-24	7.97148e-22
neuron projection guidance	7.42422e-24	8.56788e-22
synapse assembly	8.11476e-24	9.26074e-22
locomotory behavior	9.75077e-24	1.10055e-21
regulation of postsynapse organization	1.21389e-23	1.3552e-21
positive regulation of synaptic transmission	2.48093e-23	2.73996e-21
regulation of cell morphogenesis	6.26093e-23	6.84106e-21
positive regulation of biological process	6.33176e-23	6.84563e-21
cellular process	7.81423e-23	8.36041e-21
Golgi vesicle transport	8.21448e-23	8.69803e-21
regulation of synapse assembly	1.33616e-22	1.40037e-20
synaptic vesicle cycle	1.59583e-22	1.65564e-20
phosphate-containing compound metabolic process	1.68384e-22	1.72947e-20
phosphorus metabolic process	2.68568e-22	2.73115e-20
regulation of synaptic transmission, glutamatergic	2.82128e-22	2.84092e-20
brain development	5.94101e-22	5.92428e-20
cell-cell adhesion	6.7139e-22	6.63062e-20
establishment of organelle localization	9.68205e-22	9.44244e-20
membrane organization	9.7449e-22	9.44244e-20
head development	1.23026e-21	1.18094e-19
regulation of neurotransmitter transport	2.27515e-21	2.16371e-19
vesicle localization	3.08107e-21	2.90327e-19
cell adhesion	3.71391e-21	3.46778e-19
regulation of multicellular organismal process	3.79984e-21	3.51605e-19
regulation of cellular protein localization	4.4285e-21	4.06117e-19
positive regulation of cell development	4.53025e-21	4.11772e-19
biological adhesion	7.46796e-21	6.72837e-19
protein modification process	9.86145e-21	8.73164e-19
cellular protein modification process	9.86145e-21	8.73164e-19
positive regulation of neurogenesis	9.95023e-21	8.73494e-19
regulation of membrane potential	1.05054e-20	9.14411e-19
adult behavior	1.20827e-20	1.04287e-18
response to nitrogen compound	1.25478e-20	1.07399e-18
regulation of multicellular organismal development	1.38145e-20	1.17264e-18
secretion by cell	1.62503e-20	1.36809e-18
intracellular protein transport	1.76942e-20	1.47753e-18
memory	2.83684e-20	2.34978e-18
movement of cell or subcellular component	5.54701e-20	4.55787e-18
secretion	5.72832e-20	4.66949e-18
cell-cell adhesion via plasma-membrane adhesion molecules	7.34403e-20	5.93941e-18
cellular response to endogenous stimulus	7.40543e-20	5.94228e-18
regulation of cellular process	7.98424e-20	6.34779e-18
postsynapse organization	8.03439e-20	6.34779e-18
learning	9.52774e-20	7.47019e-18
cellular response to nitrogen compound	1.11527e-19	8.67801e-18
response to organonitrogen compound	3.92989e-19	3.03488e-17
cellular metabolic process	4.02839e-19	3.08773e-17
regulation of axonogenesis	4.75645e-19	3.61878e-17
regulation of developmental process	9.52375e-19	7.19253e-17
macromolecule modification	1.05919e-18	7.91078e-17
regulation of synaptic plasticity	1.06288e-18	7.91078e-17
establishment of vesicle localization	1.79347e-18	1.32524e-16
biological regulation	2.02035e-18	1.48221e-16
regulation of biological process	3.63901e-18	2.6508e-16
intracellular signal transduction	3.67659e-18	2.65932e-16
cellular protein metabolic process	6.12623e-18	4.40017e-16
cellular component assembly	6.73329e-18	4.80261e-16
regulation of neurotransmitter secretion	8.15613e-18	5.77735e-16
vesicle organization	8.75125e-18	6.15644e-16
cellular developmental process	1.1409e-17	7.97159e-16
regulation of exocytosis	1.38198e-17	9.59073e-16
endomembrane system organization	1.59967e-17	1.1027e-15
synaptic vesicle localization	2.96698e-17	2.03159e-15
ion transport	3.19685e-17	2.17449e-15
cell communication	3.9759e-17	2.68661e-15
cellular response to organonitrogen compound	6.79899e-17	4.56421e-15
cytoskeleton-dependent intracellular transport	7.24846e-17	4.83435e-15
negative regulation of nervous system development	7.49838e-17	4.96877e-15
positive regulation of synapse assembly	8.83786e-17	5.81882e-15
cellular homeostasis	1.00443e-16	6.57103e-15
homophilic cell adhesion via plasma membrane adhesion molecules	1.07366e-16	6.97946e-15
negative regulation of cellular component organization	1.16363e-16	7.51678e-15
negative regulation of cell morphogenesis involved in differentiation	1.24055e-16	7.96353e-15
regulation of protein localization	1.44175e-16	9.19764e-15
organonitrogen compound metabolic process	1.58153e-16	1.00271e-14
exocytosis	1.61229e-16	1.01594e-14
transport along microtubule	1.68315e-16	1.05413e-14
regulation of presynapse organization	1.76481e-16	1.09857e-14
regulation of synaptic vesicle exocytosis	2.11099e-16	1.30614e-14
negative regulation of axonogenesis	2.66287e-16	1.63774e-14
anatomical structure morphogenesis	3.49892e-16	2.13913e-14
organelle organization	3.594e-16	2.18426e-14
regulation of organelle organization	3.78813e-16	2.2887e-14
regulation of cell differentiation	4.51975e-16	2.71476e-14
cell differentiation	5.12982e-16	3.06328e-14
regulation of ion transport	7.16884e-16	4.25614e-14
response to endogenous stimulus	7.31516e-16	4.31805e-14
negative regulation of cellular process	8.63548e-16	5.06829e-14
cellular macromolecule metabolic process	9.05508e-16	5.28436e-14
primary metabolic process	1.19258e-15	6.92031e-14
transmembrane transport	1.53854e-15	8.8777e-14
cellular component biogenesis	2.01813e-15	1.158e-13
regulation of response to drug	2.78693e-15	1.59025e-13
negative regulation of cell projection organization	2.93439e-15	1.66514e-13
regulation of dendrite development	2.99391e-15	1.68959e-13
neuron cell-cell adhesion	3.11924e-15	1.75069e-13
negative regulation of biological process	3.31815e-15	1.85221e-13
regulation of presynapse assembly	3.46344e-15	1.92287e-13
regulation of protein localization to membrane	3.90801e-15	2.15802e-13
axo-dendritic transport	4.0763e-15	2.23891e-13
regulation of microtubule-based process	4.19314e-15	2.29084e-13
regulation of microtubule polymerization or depolymerization	4.68152e-15	2.54412e-13
regulation of microtubule cytoskeleton organization	5.70715e-15	3.08517e-13
regulation of protein complex assembly	6.02835e-15	3.24174e-13
cellular chemical homeostasis	6.06203e-15	3.24287e-13
adult locomotory behavior	7.21879e-15	3.84167e-13
cation transport	7.88118e-15	4.17256e-13
ion transmembrane transport	8.78869e-15	4.62916e-13
organic substance metabolic process	8.95432e-15	4.69234e-13
negative regulation of neurogenesis	1.03848e-14	5.41433e-13
positive regulation of cellular protein localization	1.30308e-14	6.75957e-13
signaling	1.3104e-14	6.7634e-13
metabolic process	1.4934e-14	7.66938e-13
regulation of signal transduction	1.67232e-14	8.54547e-13
regulation of transporter activity	1.78446e-14	9.07339e-13
negative regulation of synaptic transmission	1.871e-14	9.46651e-13
regulation of anatomical structure size	2.01797e-14	1.01601e-12
regulation of ion transmembrane transporter activity	2.07416e-14	1.03921e-12
cellular cation homeostasis	2.13628e-14	1.06513e-12
regulation of extent of cell growth	2.41761e-14	1.19958e-12
positive regulation of signaling	2.65821e-14	1.30753e-12
locomotion	2.66064e-14	1.30753e-12
cellular response to peptide	3.13309e-14	1.53238e-12
protein metabolic process	3.76876e-14	1.83455e-12
synaptic vesicle recycling	3.86908e-14	1.87449e-12
trans-synaptic signaling, modulating synaptic transmission	4.01282e-14	1.93501e-12
cellular ion homeostasis	4.28723e-14	2.05767e-12
negative regulation of cell communication	6.27784e-14	2.99906e-12
regulation of catabolic process	6.76632e-14	3.21745e-12
positive regulation of cell communication	7.33233e-14	3.47052e-12
negative regulation of signaling	7.99442e-14	3.76654e-12
neuron migration	8.41146e-14	3.94494e-12
regulation of transmembrane transport	8.58901e-14	4.00989e-12
response to drug	8.68479e-14	4.03626e-12
presynaptic endocytosis	9.6223e-14	4.43187e-12
synaptic vesicle endocytosis	9.6223e-14	4.43187e-12
localization within membrane	9.70844e-14	4.45158e-12
positive regulation of molecular function	1.03284e-13	4.7148e-12
regulation of transmembrane transporter activity	1.23702e-13	5.62186e-12
taxis	1.27768e-13	5.78107e-12
positive regulation of multicellular organismal process	1.37635e-13	6.2002e-12
chemotaxis	1.55092e-13	6.95613e-12
protein localization to synapse	1.58532e-13	7.0795e-12
positive regulation of cellular component biogenesis	1.66771e-13	7.41519e-12
inorganic ion transmembrane transport	1.98824e-13	8.78849e-12
microtubule-based transport	1.99369e-13	8.78849e-12
neuron recognition	2.14831e-13	9.4296e-12
positive regulation of transport	2.54559e-13	1.11258e-11
synaptic membrane adhesion	3.19615e-13	1.38135e-11
metal ion transport	3.19851e-13	1.38135e-11
trans-synaptic signaling by lipid	3.21432e-13	1.38135e-11
trans-synaptic signaling by endocannabinoid	3.21432e-13	1.38135e-11
transmembrane receptor protein tyrosine kinase signaling pathway	3.35091e-13	1.43405e-11
regulation of dendrite morphogenesis	3.68925e-13	1.57229e-11
chemical homeostasis	3.79233e-13	1.60955e-11
positive regulation of neurotransmitter transport	4.46377e-13	1.88672e-11
synaptic vesicle exocytosis	4.53912e-13	1.90854e-11
negative regulation of cell development	4.55254e-13	1.90854e-11
multicellular organismal signaling	5.02194e-13	2.09676e-11
ion homeostasis	7.53824e-13	3.13463e-11
response to organic substance	7.81813e-13	3.2379e-11
import into cell	8.91268e-13	3.66523e-11
regulation of catalytic activity	8.9213e-13	3.66523e-11
regulation of ion transmembrane transport	9.61707e-13	3.93533e-11
cation homeostasis	9.80065e-13	3.99454e-11
phospholipid metabolic process	1.18769e-12	4.82163e-11
regulated exocytosis	1.22064e-12	4.93591e-11
positive regulation of cell differentiation	1.29226e-12	5.20501e-11
regulation of growth	1.29739e-12	5.20526e-11
exocytic process	1.5975e-12	6.38441e-11
cellular response to hormone stimulus	1.7058e-12	6.79082e-11
nitrogen compound metabolic process	1.79646e-12	7.1241e-11
regulation of system process	1.87857e-12	7.42107e-11
inorganic ion homeostasis	1.91739e-12	7.54542e-11
regulation of developmental growth	1.95021e-12	7.64526e-11
cellular metal ion homeostasis	2.49034e-12	9.72557e-11
organophosphate metabolic process	2.78114e-12	1.08201e-10
regulation of regulated secretory pathway	2.87244e-12	1.11331e-10
response to oxygen-containing compound	3.00909e-12	1.16189e-10
regulation of intracellular signal transduction	3.86165e-12	1.48457e-10
protein localization to organelle	3.87368e-12	1.48457e-10
regulation of axon extension	3.95143e-12	1.50874e-10
regulation of anatomical structure morphogenesis	4.43349e-12	1.68653e-10
positive regulation of protein localization to membrane	4.48239e-12	1.69884e-10
enzyme linked receptor protein signaling pathway	5.15808e-12	1.94775e-10
endoplasmic reticulum to Golgi vesicle-mediated transport	5.63105e-12	2.11855e-10
positive regulation of developmental process	5.79109e-12	2.17081e-10
regulation of cytoskeleton organization	7.23208e-12	2.69536e-10
regulation of metabolic process	7.24292e-12	2.69536e-10
synaptic vesicle transport	7.5859e-12	2.81281e-10
cellular response to oxygen-containing compound	7.88454e-12	2.91303e-10
negative regulation of neuron projection development	8.58793e-12	3.16153e-10
regulation of microtubule polymerization	8.97633e-12	3.29271e-10
regulation of cellular metabolic process	9.44374e-12	3.45184e-10
forebrain development	1.09812e-11	3.99327e-10
protein localization to membrane	1.10028e-11	3.99327e-10
regulation of molecular function	1.10485e-11	3.99574e-10
divalent inorganic cation homeostasis	1.31225e-11	4.72915e-10
response to organic cyclic compound	1.43104e-11	5.13924e-10
regulation of intracellular transport	1.45974e-11	5.22404e-10
regulation of response to stimulus	1.53049e-11	5.45823e-10
negative regulation of neuron differentiation	1.68325e-11	5.98225e-10
regulation of postsynaptic membrane potential	1.76399e-11	6.24758e-10
response to hormone	1.80357e-11	6.3658e-10
glutamate receptor signaling pathway	2.00734e-11	7.06074e-10
dephosphorylation	2.02792e-11	7.10881e-10
phosphatidylinositol biosynthetic process	2.26355e-11	7.90026e-10
response to endoplasmic reticulum stress	2.26908e-11	7.90026e-10
positive regulation of cell morphogenesis involved in differentiation	2.41932e-11	8.39488e-10
neuron projection fasciculation	2.46018e-11	8.47937e-10
axonal fasciculation	2.46018e-11	8.47937e-10
dendrite development	2.49445e-11	8.56874e-10
carbohydrate derivative metabolic process	2.58097e-11	8.83637e-10
cerebral cortex development	2.62004e-11	8.94033e-10
phosphatidylinositol metabolic process	2.90571e-11	9.88228e-10
response to alkaloid	3.00639e-11	1.0191e-09
negative regulation of response to stimulus	3.7953e-11	1.28229e-09
regulation of cellular component movement	3.83986e-11	1.29309e-09
macromolecule metabolic process	4.039e-11	1.35571e-09
response to ammonium ion	4.06583e-11	1.36026e-09
cellular divalent inorganic cation homeostasis	4.18227e-11	1.39468e-09
retrograde trans-synaptic signaling	4.21132e-11	1.39982e-09
neurotransmitter receptor transport	4.51642e-11	1.49639e-09
positive regulation of protein localization to cell periphery	5.06163e-11	1.67164e-09
retrograde vesicle-mediated transport, Golgi to endoplasmic reticulum	6.04663e-11	1.99054e-09
lysosomal transport	6.20645e-11	2.03663e-09
action potential	6.2547e-11	2.04592e-09
metal ion homeostasis	6.28556e-11	2.04949e-09
negative regulation of signal transduction	7.07675e-11	2.30017e-09
cellular response to chemical stimulus	8.07936e-11	2.61777e-09
homeostatic process	8.33869e-11	2.69329e-09
positive regulation of neurotransmitter secretion	8.83657e-11	2.84515e-09
cellular response to amyloid-beta	9.04102e-11	2.90189e-09
synaptic vesicle clustering	9.80716e-11	3.13799e-09
dendrite morphogenesis	1.02061e-10	3.2555e-09
regulation of protein modification process	1.03013e-10	3.2757e-09
regulation of cation transmembrane transport	1.07759e-10	3.41604e-09
cellular response to organic substance	1.08775e-10	3.43283e-09
microtubule-based process	1.08957e-10	3.43283e-09
cellular calcium ion homeostasis	1.11272e-10	3.49504e-09
regulation of dendritic spine morphogenesis	1.19266e-10	3.73469e-09
response to nerve growth factor	1.20804e-10	3.75994e-09
organelle transport along microtubule	1.20804e-10	3.75994e-09
response to anesthetic	1.26295e-10	3.91897e-09
cation transmembrane transport	1.32165e-10	4.08874e-09
positive regulation of catalytic activity	1.3391e-10	4.13031e-09
postsynaptic membrane assembly	1.39011e-10	4.27479e-09
regulation of autophagy	1.50178e-10	4.60443e-09
divalent inorganic cation transport	2.16715e-10	6.62463e-09
calcium ion homeostasis	2.3548e-10	7.17689e-09
regulation of glutamate receptor signaling pathway	2.44049e-10	7.41607e-09
regulation of muscle contraction	2.90155e-10	8.79111e-09
divalent metal ion transport	2.91796e-10	8.81483e-09
cellular response to external stimulus	3.16378e-10	9.52938e-09
telencephalon development	3.29152e-10	9.87298e-09
hindbrain development	3.29708e-10	9.87298e-09
inorganic cation transmembrane transport	3.51619e-10	1.04985e-08
multicellular organismal process	4.11494e-10	1.22506e-08
negative regulation of cell death	4.2366e-10	1.25763e-08
protein-containing complex assembly	4.25715e-10	1.26009e-08
response to amyloid-beta	4.39294e-10	1.29655e-08
regulation of neurological system process	4.53238e-10	1.33387e-08
vacuolar transport	4.58951e-10	1.34682e-08
cellular response to stress	4.63065e-10	1.35503e-08
regulation of neuron apoptotic process	4.80307e-10	1.39757e-08
regulation of cell size	4.80325e-10	1.39757e-08
cellular lipid metabolic process	5.1967e-10	1.50778e-08
axonal transport	5.2531e-10	1.51985e-08
positive regulation of microtubule polymerization or depolymerization	5.26997e-10	1.52044e-08
regulation of cell growth	5.38017e-10	1.54789e-08
positive regulation of dendrite development	5.42899e-10	1.55757e-08
lipid metabolic process	5.82192e-10	1.66565e-08
metencephalon development	6.34535e-10	1.81036e-08
cellular component maintenance	6.93303e-10	1.97255e-08
regulation of NMDA receptor activity	7.09632e-10	2.01343e-08
second-messenger-mediated signaling	7.15383e-10	2.02416e-08
cellular response to organic cyclic compound	7.33861e-10	2.07074e-08
neuron cellular homeostasis	7.56437e-10	2.12278e-08
receptor localization to synapse	7.56437e-10	2.12278e-08
regulation of phosphate metabolic process	7.92802e-10	2.21876e-08
regulation of phosphorus metabolic process	8.27994e-10	2.31096e-08
regulation of cellular component size	9.02415e-10	2.51184e-08
organophosphate biosynthetic process	9.56033e-10	2.64936e-08
positive regulation of exocytosis	9.56979e-10	2.64936e-08
protein localization to cell periphery	9.90421e-10	2.73457e-08
glycerophospholipid metabolic process	1.04477e-09	2.87691e-08
protein folding in endoplasmic reticulum	1.05753e-09	2.8965e-08
negative regulation of synaptic transmission, glutamatergic	1.05753e-09	2.8965e-08
neuron projection organization	1.06797e-09	2.91733e-08
positive regulation of synaptic transmission, glutamatergic	1.07766e-09	2.93597e-08
response to unfolded protein	1.13124e-09	3.07379e-08
response to peptide	1.18961e-09	3.22388e-08
regulation of establishment of protein localization	1.21244e-09	3.2771e-08
cellular response to nutrient levels	1.23207e-09	3.32142e-08
microtubule-based movement	1.25803e-09	3.37533e-08
regulation of vesicle fusion	1.25864e-09	3.37533e-08
regulation of blood circulation	1.29965e-09	3.47623e-08
organelle membrane fusion	1.36406e-09	3.63903e-08
neuromuscular process	1.38267e-09	3.67913e-08
positive regulation of metabolic process	1.43931e-09	3.81994e-08
positive regulation of transmembrane transport	1.48862e-09	3.93049e-08
regulation of intracellular protein transport	1.48862e-09	3.93049e-08
pallium development	1.5857e-09	4.17609e-08
regulation of protein catabolic process	1.60439e-09	4.2145e-08
cellular response to extracellular stimulus	1.74197e-09	4.56423e-08
regulation of secretion	1.86142e-09	4.86479e-08
cellular protein catabolic process	1.87189e-09	4.87974e-08
protein phosphorylation	1.8913e-09	4.91786e-08
response to cocaine	1.90176e-09	4.92041e-08
regulation of endocytosis	1.90186e-09	4.92041e-08
regulation of G protein-coupled receptor signaling pathway	1.97631e-09	5.10016e-08
presynapse organization	1.98823e-09	5.11808e-08
cerebellum development	2.01285e-09	5.16848e-08
regulation of neuron death	2.03106e-09	5.20225e-08
protein-containing complex subunit organization	2.03766e-09	5.20618e-08
positive regulation of protein metabolic process	2.09532e-09	5.3402e-08
regulation of dendritic spine development	2.33271e-09	5.93051e-08
phospholipid dephosphorylation	2.34399e-09	5.94448e-08
receptor internalization	2.39072e-09	6.03318e-08
regulation of neurotransmitter receptor activity	2.39072e-09	6.03318e-08
phosphorylation	2.40865e-09	6.06355e-08
regulation of primary metabolic process	2.61262e-09	6.55953e-08
vacuole organization	2.61845e-09	6.55953e-08
regulation of cation channel activity	2.62836e-09	6.56833e-08
regulation of secretion by cell	2.86592e-09	7.14464e-08
regulation of heart contraction	2.89793e-09	7.20693e-08
regulation of cell death	2.96099e-09	7.34597e-08
associative learning	3.13976e-09	7.77072e-08
positive regulation of macromolecule metabolic process	3.1562e-09	7.79263e-08
cell migration	3.16605e-09	7.7982e-08
vesicle fusion	3.17559e-09	7.80299e-08
cellular response to drug	3.3963e-09	8.32541e-08
receptor metabolic process	3.46652e-09	8.47729e-08
regulation of anion transport	3.75047e-09	9.1499e-08
regulation of synaptic vesicle recycling	3.80017e-09	9.24918e-08
relaxation of muscle	3.82624e-09	9.29062e-08
inositol phosphate metabolic process	3.94654e-09	9.56013e-08
protein localization to plasma membrane	4.08069e-09	9.86182e-08
developmental cell growth	4.1503e-09	1.00053e-07
regulation of supramolecular fiber organization	4.15953e-09	1.00053e-07
negative regulation of response to drug	4.2302e-09	1.01515e-07
trans-synaptic signaling by nitric oxide, modulating synaptic transmission	4.30126e-09	1.02502e-07
neuroligin clustering involved in postsynaptic membrane assembly	4.30126e-09	1.02502e-07
trans-synaptic signaling by soluble gas, modulating synaptic transmission	4.30126e-09	1.02502e-07
regulation of locomotion	4.32104e-09	1.02735e-07
response to abiotic stimulus	4.346e-09	1.0309e-07
modification-dependent macromolecule catabolic process	4.46058e-09	1.05564e-07
membrane depolarization during action potential	4.91418e-09	1.16031e-07
cell growth	4.96805e-09	1.17034e-07
renal system process	5.00519e-09	1.17411e-07
membrane fusion	5.0069e-09	1.17411e-07
receptor clustering	5.27036e-09	1.23307e-07
regulation of protein localization to cell periphery	5.50676e-09	1.28545e-07
modification-dependent protein catabolic process	5.5365e-09	1.28665e-07
cellular response to peptide hormone stimulus	5.53693e-09	1.28665e-07
regulation of protein metabolic process	5.6496e-09	1.30987e-07
regulation of postsynapse assembly	5.70667e-09	1.31715e-07
regulation of postsynaptic specialization assembly	5.70667e-09	1.31715e-07
negative regulation of transport	5.86538e-09	1.35075e-07
negative regulation of axon extension	6.19471e-09	1.4234e-07
positive regulation of nitrogen compound metabolic process	6.34684e-09	1.4551e-07
positive regulation of apoptotic process	6.71458e-09	1.53598e-07
carbohydrate derivative biosynthetic process	6.84199e-09	1.56165e-07
post-Golgi vesicle-mediated transport	6.99235e-09	1.59243e-07
endocytosis	7.08663e-09	1.61033e-07
positive regulation of protein localization to plasma membrane	7.18845e-09	1.62986e-07
regulation of filopodium assembly	7.28773e-09	1.64873e-07
adherens junction organization	7.40548e-09	1.6711e-07
visual behavior	7.41917e-09	1.6711e-07
response to topologically incorrect protein	7.52031e-09	1.69018e-07
regulation of protein polymerization	7.71589e-09	1.73035e-07
negative regulation of cytosolic calcium ion concentration	8.17596e-09	1.8248e-07
regulation of respiratory gaseous exchange	8.17596e-09	1.8248e-07
regulation of long-term synaptic potentiation	8.19038e-09	1.8248e-07
proteolysis involved in cellular protein catabolic process	8.213e-09	1.82588e-07
regulation of synaptic transmission, GABAergic	8.97722e-09	1.99147e-07
cellular response to nerve growth factor stimulus	9.16793e-09	2.02503e-07
membrane depolarization	9.16793e-09	2.02503e-07
positive regulation of microtubule polymerization	9.65809e-09	2.12872e-07
positive regulation of programmed cell death	9.8893e-09	2.17501e-07
response to inorganic substance	1.01026e-08	2.21718e-07
neuron projection extension	1.16497e-08	2.55125e-07
regulation of protein transport	1.23421e-08	2.69715e-07
calcium-dependent cell-cell adhesion via plasma membrane cell adhesion molecules	1.26434e-08	2.75712e-07
positive regulation of ion transport	1.30302e-08	2.83545e-07
catabolic process	1.30892e-08	2.84227e-07
regulation of potassium ion transport	1.36857e-08	2.96552e-07
cardiac conduction	1.42214e-08	3.07513e-07
regulation of transferase activity	1.50002e-08	3.23671e-07
cell motility	1.51691e-08	3.25946e-07
localization of cell	1.51691e-08	3.25946e-07
phospholipid biosynthetic process	1.62705e-08	3.48882e-07
regulation of protein binding	1.65319e-08	3.53691e-07
apoptotic process	1.65637e-08	3.53691e-07
positive regulation of protein catabolic process	1.83758e-08	3.91161e-07
regulation of macroautophagy	1.83946e-08	3.91161e-07
organelle fusion	1.85474e-08	3.93596e-07
cellular response to growth factor stimulus	1.86456e-08	3.94864e-07
glycerolipid metabolic process	1.88416e-08	3.98193e-07
presynaptic modulation of chemical synaptic transmission	1.88926e-08	3.98451e-07
regulation of peptide transport	1.96936e-08	4.14493e-07
lipid modification	2.05114e-08	4.30822e-07
postsynaptic specialization organization	2.27578e-08	4.77031e-07
response to growth factor	2.29254e-08	4.79567e-07
visual learning	2.31449e-08	4.83174e-07
regulation of cellular catabolic process	2.35054e-08	4.89705e-07
ubiquitin-dependent protein catabolic process	2.37609e-08	4.94024e-07
regulation of respiratory system process	2.40871e-08	4.99795e-07
membrane assembly	2.52778e-08	5.23444e-07
positive regulation of cellular metabolic process	2.58277e-08	5.33755e-07
regulation of programmed cell death	2.79601e-08	5.76663e-07
regulation of protein ubiquitination	3.15103e-08	6.48582e-07
cell death	3.26198e-08	6.70075e-07
regulation of macromolecule metabolic process	3.31687e-08	6.79157e-07
cellular response to unfolded protein	3.31941e-08	6.79157e-07
negative regulation of multicellular organismal process	3.35861e-08	6.8581e-07
cellular catabolic process	3.38032e-08	6.88874e-07
response to antibiotic	3.43683e-08	6.99004e-07
glycerolipid biosynthetic process	3.44668e-08	6.99622e-07
regulation of cellular response to stress	3.5433e-08	7.17371e-07
synaptic signaling by nitric oxide	3.56206e-08	7.17371e-07
trans-synaptic signaling by soluble gas	3.56206e-08	7.17371e-07
trans-synaptic signaling by nitric oxide	3.56206e-08	7.17371e-07
telencephalon cell migration	3.65738e-08	7.35126e-07
rhythmic process	3.71803e-08	7.45858e-07
regulation of respiratory gaseous exchange by neurological system process	3.77832e-08	7.56473e-07
regulation of lipid metabolic process	3.92573e-08	7.84458e-07
vesicle docking	3.98426e-08	7.94609e-07
regulation of amine transport	4.27771e-08	8.51479e-07
regulation of cell motility	4.55281e-08	9.04485e-07
regulation of postsynaptic density organization	4.60255e-08	9.12603e-07
positive regulation of synaptic vesicle exocytosis	4.71549e-08	9.31401e-07
cell communication by electrical coupling	4.71549e-08	9.31401e-07
peptidyl-serine modification	4.7757e-08	9.39679e-07
positive regulation of intracellular protein transport	4.7757e-08	9.39679e-07
JUN phosphorylation	4.78664e-08	9.40029e-07
positive regulation of protein modification process	4.95912e-08	9.72044e-07
protein catabolic process	5.34845e-08	1.04636e-06
positive regulation of transferase activity	5.36434e-08	1.04747e-06
central nervous system neuron differentiation	5.38275e-08	1.04907e-06
positive regulation of dendrite morphogenesis	5.43767e-08	1.05417e-06
negative regulation of blood circulation	5.43767e-08	1.05417e-06
regulation of postsynaptic density assembly	5.4397e-08	1.05417e-06
establishment or maintenance of cell polarity	5.52625e-08	1.06833e-06
regulation of action potential	5.54397e-08	1.06833e-06
cerebellar cortex development	5.54397e-08	1.06833e-06
regulation of protein modification by small protein conjugation or removal	5.56912e-08	1.07117e-06
negative regulation of intracellular signal transduction	5.74727e-08	1.10337e-06
positive regulation of intracellular transport	6.22485e-08	1.19283e-06
calcium ion transmembrane transport	6.41127e-08	1.22626e-06
small GTPase mediated signal transduction	6.55403e-08	1.25124e-06
regulation of apoptotic process	6.83885e-08	1.30319e-06
postsynaptic density organization	7.09125e-08	1.34878e-06
regulation of cell migration	7.14405e-08	1.35631e-06
forebrain cell migration	7.32939e-08	1.38893e-06
membrane biogenesis	7.34788e-08	1.38987e-06
positive regulation of ion transmembrane transport	7.45504e-08	1.40755e-06
negative regulation of apoptotic signaling pathway	7.8959e-08	1.48805e-06
cell junction organization	8.15111e-08	1.53333e-06
cardiac muscle cell action potential	8.29532e-08	1.55477e-06
axon extension	8.29532e-08	1.55477e-06
cell communication by electrical coupling involved in cardiac conduction	8.44314e-08	1.57959e-06
response to metal ion	8.56889e-08	1.6002e-06
negative regulation of neuron apoptotic process	8.64259e-08	1.61103e-06
positive regulation of cellular protein metabolic process	8.86486e-08	1.64947e-06
ionotropic glutamate receptor signaling pathway	9.03481e-08	1.67806e-06
organonitrogen compound catabolic process	9.95725e-08	1.84605e-06
protein-containing complex localization	1.00236e-07	1.85499e-06
heart process	1.02487e-07	1.89325e-06
positive regulation of catabolic process	1.03855e-07	1.91508e-06
positive regulation of signal transduction	1.05023e-07	1.93314e-06
animal organ development	1.05316e-07	1.93506e-06
response to toxic substance	1.05627e-07	1.9373e-06
ubiquitin-dependent ERAD pathway	1.11396e-07	2.0324e-06
regulation of postsynaptic membrane neurotransmitter receptor levels	1.11396e-07	2.0324e-06
negative regulation of programmed cell death	1.11405e-07	2.0324e-06
presynapse assembly	1.13748e-07	2.07146e-06
organic substance catabolic process	1.20433e-07	2.18932e-06
lamellipodium organization	1.25067e-07	2.26954e-06
response to extracellular stimulus	1.26372e-07	2.28918e-06
positive regulation of transporter activity	1.27592e-07	2.30722e-06
glycerophospholipid biosynthetic process	1.29353e-07	2.33495e-06
regulation of phosphorylation	1.29772e-07	2.3384e-06
vesicle-mediated transport to the plasma membrane	1.30281e-07	2.34346e-06
developmental maturation	1.36595e-07	2.45274e-06
cytoskeleton organization	1.3763e-07	2.46701e-06
negative regulation of G protein-coupled receptor signaling pathway	1.42368e-07	2.54749e-06
regulation of dephosphorylation	1.47718e-07	2.63862e-06
interaction with host	1.53926e-07	2.74475e-06
regulation of nitrogen compound metabolic process	1.5913e-07	2.83262e-06
membrane lipid metabolic process	1.61199e-07	2.86449e-06
autophagy	1.66539e-07	2.94466e-06
process utilizing autophagic mechanism	1.66539e-07	2.94466e-06
neuron projection maintenance	1.66857e-07	2.94466e-06
negative regulation of synaptic transmission, GABAergic	1.66857e-07	2.94466e-06
proteasome-mediated ubiquitin-dependent protein catabolic process	1.68754e-07	2.96853e-06
response to nutrient levels	1.68788e-07	2.96853e-06
negative regulation of neuron death	1.6926e-07	2.97174e-06
cellular response to topologically incorrect protein	1.71324e-07	2.99773e-06
regulation of circadian rhythm	1.71324e-07	2.99773e-06
muscle system process	1.75452e-07	3.06474e-06
regulation of kinase activity	1.78658e-07	3.11544e-06
vesicle budding from membrane	1.81565e-07	3.16077e-06
calcium ion transport	1.82268e-07	3.16764e-06
cellular monovalent inorganic cation homeostasis	1.83117e-07	3.17702e-06
postsynaptic membrane organization	1.90401e-07	3.29783e-06
cell communication involved in cardiac conduction	1.93553e-07	3.34677e-06
regulation of cardiac muscle contraction	1.94267e-07	3.35348e-06
ATF6-mediated unfolded protein response	1.97293e-07	3.39999e-06
regulation of organic acid transport	2.18284e-07	3.75544e-06
membrane depolarization during cardiac muscle cell action potential	2.20955e-07	3.79504e-06
calcium-mediated signaling	2.24621e-07	3.85155e-06
regulation of protein localization to plasma membrane	2.30807e-07	3.95103e-06
regulation of striated muscle contraction	2.32186e-07	3.96803e-06
ephrin receptor signaling pathway	2.36246e-07	4.0307e-06
proteasomal protein catabolic process	2.44679e-07	4.16766e-06
regulation of cellular protein metabolic process	2.50337e-07	4.25698e-06
postsynapse assembly	2.55749e-07	4.34182e-06
neurotrophin signaling pathway	2.75559e-07	4.64074e-06
entry into host	2.75616e-07	4.64074e-06
entry into host cell	2.75616e-07	4.64074e-06
entry into other organism involved in symbiotic interaction	2.75616e-07	4.64074e-06
entry into cell of other organism involved in symbiotic interaction	2.75616e-07	4.64074e-06
negative regulation of neurological system process	3.07204e-07	5.16414e-06
positive regulation of cell death	3.17255e-07	5.32438e-06
heart contraction	3.26519e-07	5.47093e-06
regulation of cardiac muscle cell contraction	3.45242e-07	5.77522e-06
negative regulation of apoptotic process	3.47393e-07	5.80175e-06
trans-synaptic signaling by endocannabinoid, modulating synaptic transmission	3.52822e-07	5.85434e-06
trans-synaptic signaling by lipid, modulating synaptic transmission	3.52822e-07	5.85434e-06
gamma-aminobutyric acid receptor clustering	3.52822e-07	5.85434e-06
gephyrin clustering involved in postsynaptic density assembly	3.52822e-07	5.85434e-06
sodium ion transport	3.61865e-07	5.9947e-06
lipid biosynthetic process	3.65368e-07	6.04299e-06
endoplasmic reticulum unfolded protein response	3.6722e-07	6.06386e-06
peptidyl-amino acid modification	3.80325e-07	6.27018e-06
regulation of protein kinase activity	3.82735e-07	6.2998e-06
negative regulation of intrinsic apoptotic signaling pathway	3.86066e-07	6.34446e-06
organelle localization by membrane tethering	3.89115e-07	6.36915e-06
cellular response to carbohydrate stimulus	3.89115e-07	6.36915e-06
negative regulation of response to endoplasmic reticulum stress	3.89429e-07	6.36915e-06
vesicle cytoskeletal trafficking	3.93204e-07	6.42067e-06
regulation of muscle system process	3.94537e-07	6.4222e-06
programmed cell death	3.94549e-07	6.4222e-06
positive regulation of ion transmembrane transporter activity	4.19964e-07	6.82508e-06
regulation of peptidyl-serine phosphorylation	4.45088e-07	7.22196e-06
regulation of apoptotic signaling pathway	4.47902e-07	7.24729e-06
regulation of dopamine metabolic process	4.4806e-07	7.24729e-06
modulation of excitatory postsynaptic potential	4.57626e-07	7.39038e-06
regulation of protein targeting to membrane	4.59819e-07	7.41413e-06
regulation of hormone secretion	4.66293e-07	7.50673e-06
regulation of protein phosphorylation	4.76934e-07	7.66602e-06
negative regulation of organelle organization	4.89723e-07	7.85835e-06
regulation of response to endoplasmic reticulum stress	4.9043e-07	7.85835e-06
ERAD pathway	5.22327e-07	8.35642e-06
anion transport	5.31565e-07	8.46571e-06
positive regulation of presynapse assembly	5.32456e-07	8.46571e-06
regulation of presynaptic active zone assembly	5.32456e-07	8.46571e-06
positive regulation of presynaptic active zone assembly	5.32456e-07	8.46571e-06
positive regulation of neurological system process	5.45341e-07	8.65719e-06
transmission of nerve impulse	5.48802e-07	8.69868e-06
macromolecule catabolic process	5.50785e-07	8.71666e-06
postsynaptic density protein 95 clustering	5.53078e-07	8.72605e-06
modulation of age-related behavioral decline	5.53078e-07	8.72605e-06
Ras protein signal transduction	5.5721e-07	8.77777e-06
cellular response to inorganic substance	5.67342e-07	8.92369e-06
negative regulation of phosphate metabolic process	6.03527e-07	9.47833e-06
calcium-ion regulated exocytosis	6.08183e-07	9.52233e-06
synaptic transmission, glutamatergic	6.08183e-07	9.52233e-06
clathrin-dependent endocytosis	6.21724e-07	9.67949e-06
regulation of cardiac muscle contraction by calcium ion signaling	6.21724e-07	9.67949e-06
regulation of presynaptic cytosolic calcium ion concentration	6.21724e-07	9.67949e-06
regulation of hydrolase activity	6.2199e-07	9.67949e-06
regulation of anion transmembrane transport	6.29079e-07	9.77499e-06
membrane docking	6.34707e-07	9.84754e-06
negative regulation of phosphorus metabolic process	6.41761e-07	9.94197e-06
regulation of protein targeting	6.50336e-07	1.00596e-05
vesicle targeting	6.63985e-07	1.02553e-05
regulation of dopamine secretion	6.68583e-07	1.03108e-05
positive regulation of protein kinase activity	6.82486e-07	1.05095e-05
regulation of amino acid transport	7.0648e-07	1.08627e-05
peptidyl-serine phosphorylation	7.53224e-07	1.15641e-05
sodium ion transmembrane transport	7.79653e-07	1.1952e-05
protein dephosphorylation	7.82206e-07	1.19732e-05
cyclic nucleotide metabolic process	7.99056e-07	1.2213e-05
neurotransmitter receptor internalization	8.08078e-07	1.23325e-05
positive regulation of organelle organization	8.4163e-07	1.28255e-05
regulation of excitatory synapse assembly	8.57078e-07	1.30416e-05
cellular response to insulin stimulus	8.6557e-07	1.31513e-05
neuron death	9.00527e-07	1.36622e-05
negative regulation of neurotransmitter transport	9.11968e-07	1.38154e-05
regulation of microtubule depolymerization	9.17711e-07	1.38615e-05
regulation of catecholamine metabolic process	9.17711e-07	1.38615e-05
regulation of protein serine/threonine kinase activity	9.43301e-07	1.42271e-05
positive regulation of secretion	9.47467e-07	1.4269e-05
regulation of metal ion transport	9.5252e-07	1.43241e-05
polyol metabolic process	9.61638e-07	1.444e-05
regulation of phospholipid metabolic process	1.16452e-06	1.7461e-05
presynaptic membrane assembly	1.16768e-06	1.74828e-05
sensory perception of pain	1.18352e-06	1.76942e-05
negative regulation of developmental growth	1.18785e-06	1.77332e-05
cellular response to stimulus	1.29186e-06	1.9258e-05
response to mechanical stimulus	1.29866e-06	1.93312e-05
regulation of receptor recycling	1.31846e-06	1.95693e-05
regulation of anoikis	1.31846e-06	1.95693e-05
phosphatidylinositol dephosphorylation	1.33505e-06	1.97869e-05
cellular response to metal ion	1.36194e-06	2.01563e-05
negative regulation of protein phosphorylation	1.3739e-06	2.0304e-05
response to bronchodilator	1.45315e-06	2.14444e-05
positive regulation of synaptic vesicle clustering	1.46303e-06	2.15592e-05
negative regulation of endoplasmic reticulum unfolded protein response	1.49312e-06	2.19711e-05
excitatory synapse assembly	1.50858e-06	2.21668e-05
sphingolipid metabolic process	1.52289e-06	2.23452e-05
protein modification by small protein conjugation	1.56326e-06	2.29048e-05
Golgi vesicle budding	1.61691e-06	2.36571e-05
negative regulation of supramolecular fiber organization	1.62798e-06	2.37852e-05
signal transduction	1.65378e-06	2.41278e-05
regulation of calcium ion transmembrane transport	1.65879e-06	2.41666e-05
cellular sodium ion homeostasis	1.68076e-06	2.44174e-05
maintenance of synapse structure	1.68076e-06	2.44174e-05
regulation of cell cycle	1.68946e-06	2.45092e-05
ammonium transport	1.70985e-06	2.47699e-05
leukocyte degranulation	1.72468e-06	2.49496e-05
positive regulation of hydrolase activity	1.73788e-06	2.5103e-05
positive regulation of protein dephosphorylation	1.74506e-06	2.5103e-05
pH reduction	1.74506e-06	2.5103e-05
walking behavior	1.74506e-06	2.5103e-05
regulation of organelle assembly	1.74928e-06	2.51285e-05
receptor-mediated endocytosis	1.75649e-06	2.51968e-05
positive regulation of cellular component movement	1.76646e-06	2.53044e-05
neuron apoptotic process	1.80582e-06	2.58323e-05
negative regulation of phosphorylation	1.8194e-06	2.59904e-05
negative regulation of cytoskeleton organization	1.85351e-06	2.64408e-05
positive regulation of protein modification by small protein conjugation or removal	1.91319e-06	2.72349e-05
response to auditory stimulus	1.91448e-06	2.72349e-05
cell surface receptor signaling pathway	1.95199e-06	2.77301e-05
regulation of blood vessel diameter	1.98003e-06	2.80508e-05
regulation of tube diameter	1.98003e-06	2.80508e-05
striated muscle contraction	1.99696e-06	2.82518e-05
endosomal transport	2.03139e-06	2.86256e-05
cardiac muscle contraction	2.03174e-06	2.86256e-05
glycolipid metabolic process	2.03174e-06	2.86256e-05
regulation of muscle cell apoptotic process	2.09865e-06	2.95275e-05
positive regulation of dendritic spine development	2.10151e-06	2.95275e-05
positive regulation of axonogenesis	2.14096e-06	3.00408e-05
amino acid transport	2.15937e-06	3.02577e-05
protein complex oligomerization	2.21909e-06	3.10522e-05
muscle contraction	2.3478e-06	3.28086e-05
regulation of receptor-mediated endocytosis	2.4196e-06	3.37659e-05
maintenance of protein localization in endoplasmic reticulum	2.45445e-06	3.41594e-05
presynaptic membrane organization	2.45445e-06	3.41594e-05
central nervous system neuron development	2.46054e-06	3.41978e-05
negative regulation of heart contraction	2.46419e-06	3.42023e-05
response to chemical	2.48216e-06	3.44052e-05
developmental growth involved in morphogenesis	2.50296e-06	3.46002e-05
monovalent inorganic cation homeostasis	2.50296e-06	3.46002e-05
positive regulation of establishment of protein localization	2.52098e-06	3.47977e-05
vesicle transport along microtubule	2.52403e-06	3.47977e-05
regulation of neurotrophin TRK receptor signaling pathway	2.55777e-06	3.52157e-05
positive regulation of hormone secretion	2.5664e-06	3.52872e-05
regulation of cytosolic calcium ion concentration	2.57661e-06	3.53802e-05
negative regulation of developmental process	2.68022e-06	3.67537e-05
negative regulation of ion transport	2.72055e-06	3.7257e-05
lamellipodium assembly	2.73895e-06	3.73323e-05
positive regulation of excitatory postsynaptic potential	2.73895e-06	3.73323e-05
acidic amino acid transport	2.73895e-06	3.73323e-05
regulation of synaptic vesicle fusion to presynaptic active zone membrane	2.74422e-06	3.73323e-05
inositol phosphate catabolic process	2.74422e-06	3.73323e-05
small molecule metabolic process	2.74828e-06	3.73381e-05
establishment of cell polarity	2.84199e-06	3.85603e-05
regulation of protein dephosphorylation	2.84613e-06	3.85655e-05
positive regulation of protein serine/threonine kinase activity	2.8589e-06	3.86874e-05
startle response	2.94863e-06	3.97415e-05
negative regulation of microtubule polymerization or depolymerization	2.94863e-06	3.97415e-05
negative regulation of synapse organization	2.94863e-06	3.97415e-05
cellular response to antibiotic	2.95227e-06	3.97415e-05
positive regulation of cell migration	3.08434e-06	4.14649e-05
ATP hydrolysis coupled transmembrane transport	3.20099e-06	4.2977e-05
cellular macromolecule catabolic process	3.29541e-06	4.41476e-05
maintenance of protein localization in organelle	3.30358e-06	4.41476e-05
liposaccharide metabolic process	3.30537e-06	4.41476e-05
regulation of calcium ion transmembrane transporter activity	3.30537e-06	4.41476e-05
ER-nucleus signaling pathway	3.35394e-06	4.47362e-05
regulation of short-term neuronal synaptic plasticity	3.35815e-06	4.47362e-05
nitric oxide-cGMP-mediated signaling pathway	3.43999e-06	4.56471e-05
regulation of potassium ion transmembrane transport	3.44431e-06	4.56471e-05
maintenance of protein location in cell	3.44431e-06	4.56471e-05
regulation of catecholamine secretion	3.44431e-06	4.56471e-05
chemical synaptic transmission, postsynaptic	3.63667e-06	4.80724e-05
positive regulation of anion transport	3.63667e-06	4.80724e-05
SNARE complex assembly	3.655e-06	4.81906e-05
multi-organism membrane organization	3.655e-06	4.81906e-05
viral process	3.69648e-06	4.8675e-05
response to insulin	3.70731e-06	4.87551e-05
positive regulation of kinase activity	3.72415e-06	4.8914e-05
neurotransmitter-gated ion channel clustering	3.78009e-06	4.94589e-05
establishment of mitochondrion localization	3.78009e-06	4.94589e-05
negative regulation of anoikis	3.78009e-06	4.94589e-05
glutamate secretion	3.85781e-06	5.04117e-05
positive regulation of locomotion	3.92769e-06	5.12595e-05
regulation of blood vessel size	4.16736e-06	5.43184e-05
response to temperature stimulus	4.21978e-06	5.4932e-05
ceramide metabolic process	4.23571e-06	5.50695e-05
cell-cell junction organization	4.36505e-06	5.66794e-05
peptide secretion	4.39371e-06	5.69795e-05
regulation of phosphatidylinositol dephosphorylation	4.49433e-06	5.80864e-05
positive regulation of nitric oxide mediated signal transduction	4.49433e-06	5.80864e-05
long-term synaptic potentiation	4.49602e-06	5.80864e-05
adult walking behavior	4.50487e-06	5.81275e-05
ATP hydrolysis coupled proton transport	4.52128e-06	5.82661e-05
regulation of actin filament-based process	4.59711e-06	5.91691e-05
cell surface receptor signaling pathway involved in cell-cell signaling	4.67743e-06	6.01275e-05
organophosphate catabolic process	4.75411e-06	6.10369e-05
postsynaptic specialization assembly	4.79685e-06	6.13547e-05
regulation of circadian sleep/wake cycle, wakefulness	4.79685e-06	6.13547e-05
relaxation of cardiac muscle	4.81471e-06	6.13547e-05
regulation of ceramide biosynthetic process	4.81471e-06	6.13547e-05
relaxation of smooth muscle	4.81471e-06	6.13547e-05
cGMP biosynthetic process	4.81471e-06	6.13547e-05
anatomical structure maturation	4.9753e-06	6.33226e-05
glycoprotein metabolic process	5.00642e-06	6.36398e-05
intracellular steroid hormone receptor signaling pathway	5.06736e-06	6.42699e-05
positive regulation of protein binding	5.06851e-06	6.42699e-05
regulation of tube size	5.08428e-06	6.43905e-05
sodium ion export across plasma membrane	5.13797e-06	6.48306e-05
positive regulation of synaptic transmission, GABAergic	5.13797e-06	6.48306e-05
cGMP metabolic process	5.13797e-06	6.48306e-05
dendritic spine organization	5.14671e-06	6.48611e-05
negative regulation of protein modification process	5.15937e-06	6.4941e-05
negative regulation of locomotion	5.17525e-06	6.50612e-05
regulation of protein tyrosine kinase activity	5.20502e-06	6.53555e-05
cellular response to nutrient	5.29564e-06	6.64121e-05
response to light stimulus	5.48099e-06	6.86528e-05
regulation of cardiac muscle cell action potential	5.51829e-06	6.8868e-05
cyclic purine nucleotide metabolic process	5.51829e-06	6.8868e-05
cyclic nucleotide biosynthetic process	5.51829e-06	6.8868e-05
negative regulation of muscle contraction	5.54372e-06	6.90539e-05
positive regulation of cell motility	5.54663e-06	6.90539e-05
regulation of actin filament-based movement	5.58262e-06	6.94178e-05
regulation of peptide hormone secretion	5.69507e-06	7.07304e-05
negative chemotaxis	5.72743e-06	7.07899e-05
lysosome organization	5.72743e-06	7.07899e-05
regulation of sodium ion transmembrane transporter activity	5.72743e-06	7.07899e-05
lytic vacuole organization	5.72743e-06	7.07899e-05
neutrophil degranulation	5.7886e-06	7.146e-05
response to steroid hormone	5.85143e-06	7.21489e-05
positive regulation of protein ubiquitination	5.8954e-06	7.26039e-05
retrograde trans-synaptic signaling by nitric oxide, modulating synaptic transmission	5.92046e-06	7.26512e-05
negative regulation of glucocorticoid secretion	5.92046e-06	7.26512e-05
negative regulation of corticosteroid hormone secretion	5.92046e-06	7.26512e-05
regulation of sodium ion transport	6.08988e-06	7.4641e-05
antigen processing and presentation of exogenous peptide antigen via MHC class II	6.1693e-06	7.55243e-05
regulation of hormone levels	6.25434e-06	7.64741e-05
myeloid leukocyte mediated immunity	6.29213e-06	7.68448e-05
positive regulation of protein transport	6.68937e-06	8.15991e-05
protein secretion	6.73613e-06	8.19748e-05
positive regulation of cation transmembrane transport	6.73613e-06	8.19748e-05
developmental growth	6.88991e-06	8.3747e-05
positive regulation of organic acid transport	6.90168e-06	8.3791e-05
growth	6.94879e-06	8.42633e-05
vascular endothelial growth factor receptor signaling pathway	7.2784e-06	8.80523e-05
cell redox homeostasis	7.2784e-06	8.80523e-05
regulation of cellular response to growth factor stimulus	7.37573e-06	8.91248e-05
viral life cycle	7.42187e-06	8.9577e-05
protein modification by small protein conjugation or removal	7.48028e-06	9.01547e-05
neutrophil activation involved in immune response	7.48729e-06	9.01547e-05
semaphorin-plexin signaling pathway	7.58323e-06	9.12029e-05
macroautophagy	7.62518e-06	9.16002e-05
negative regulation of cell differentiation	7.65896e-06	9.18986e-05
positive regulation of neurotrophin TRK receptor signaling pathway	7.85108e-06	9.36567e-05
trans-synaptic signaling by trans-synaptic complex	7.85108e-06	9.36567e-05
SA node cell action potential	7.85108e-06	9.36567e-05
SA node cell to atrial cardiac muscle cell signaling	7.85108e-06	9.36567e-05
endoplasmic reticulum tubular network organization	7.85108e-06	9.36567e-05
regulation of synaptic vesicle endocytosis	7.92608e-06	9.44417e-05
antigen processing and presentation of peptide antigen via MHC class II	7.96362e-06	9.47791e-05
regulation of the force of heart contraction	7.99728e-06	9.50217e-05
positive regulation of proteasomal ubiquitin-dependent protein catabolic process	8.00251e-06	9.50217e-05
regulation of insulin secretion involved in cellular response to glucose stimulus	8.05768e-06	9.55663e-05
regulation of sphingolipid biosynthetic process	8.11274e-06	9.59977e-05
regulation of membrane lipid metabolic process	8.11274e-06	9.59977e-05
response to peptide hormone	8.20083e-06	9.69283e-05
signal transduction involved in cellular response to ammonium ion	8.71473e-06	0.000102766
acetylcholine receptor signaling pathway	8.71473e-06	0.000102766
regulation of anion channel activity	8.82401e-06	0.000103816
dopamine transport	8.82401e-06	0.000103816
acid secretion	9.40438e-06	0.000110518
myeloid cell activation involved in immune response	9.55548e-06	0.000112165
smooth muscle contraction	9.68598e-06	0.000113565
vascular process in circulatory system	9.6969e-06	0.000113565
monovalent inorganic cation transport	9.74792e-06	0.000114033
negative regulation of cell growth	9.89969e-06	0.000115677
positive regulation of secretion by cell	1.03166e-05	0.000120411
neurotrophin TRK receptor signaling pathway	1.03524e-05	0.000120555
regulation of long-term synaptic depression	1.03524e-05	0.000120555
neutrophil mediated immunity	1.03739e-05	0.000120669
Rab protein signal transduction	1.04166e-05	0.000121028
inhibitory postsynaptic potential	1.04346e-05	0.000121101
anterograde axonal transport	1.05022e-05	0.000121747
positive regulation of proteasomal protein catabolic process	1.08906e-05	0.000126108
negative regulation of protein complex assembly	1.09257e-05	0.000126372
regulation of smooth muscle contraction	1.10266e-05	0.000127395
aging	1.11344e-05	0.000128495
positive regulation of regulated secretory pathway	1.1169e-05	0.000128751
viral entry into host cell	1.11826e-05	0.000128763
neurotransmitter uptake	1.12137e-05	0.000128832
positive regulation of phosphoprotein phosphatase activity	1.12137e-05	0.000128832
negative regulation of hydrogen peroxide-induced cell death	1.13052e-05	0.000129161
protein exit from endoplasmic reticulum	1.13052e-05	0.000129161
negative regulation of cellular response to drug	1.13052e-05	0.000129161
negative regulation of response to reactive oxygen species	1.13052e-05	0.000129161
positive regulation of dendritic spine morphogenesis	1.13052e-05	0.000129161
membrane depolarization during SA node cell action potential	1.13915e-05	0.000129946
activation of protein kinase activity	1.13993e-05	0.000129946
positive regulation of peptide hormone secretion	1.15677e-05	0.000131721
regulation of cell-substrate adhesion	1.19564e-05	0.000135995
response to amine	1.21955e-05	0.000138562
positive regulation of phosphate metabolic process	1.27791e-05	0.000144872
positive regulation of phosphorus metabolic process	1.27791e-05	0.000144872
regulation of vasoconstriction	1.29984e-05	0.000147196
catecholamine transport	1.31929e-05	0.000149233
cGMP-mediated signaling	1.36826e-05	0.000154264
protein kinase C-activating G protein-coupled receptor signaling pathway	1.36826e-05	0.000154264
positive regulation of filopodium assembly	1.36826e-05	0.000154264
neutrophil activation	1.39876e-05	0.000157529
motor neuron axon guidance	1.41938e-05	0.000159677
blood circulation	1.44213e-05	0.000162058
antigen processing and presentation of peptide or polysaccharide antigen via MHC class II	1.47447e-05	0.000165511
positive regulation of ubiquitin-dependent protein catabolic process	1.49772e-05	0.000167937
establishment of protein localization to organelle	1.51221e-05	0.000169377
alcohol metabolic process	1.53148e-05	0.000171349
positive regulation of amine transport	1.5472e-05	0.000172736
SA node cell to atrial cardiac muscle cell communication	1.54893e-05	0.000172736
cellular response to brain-derived neurotrophic factor stimulus	1.54893e-05	0.000172736
response to xenobiotic stimulus	1.55391e-05	0.000173104
vocalization behavior	1.56429e-05	0.000174071
synaptic vesicle priming	1.56634e-05	0.000174111
negative regulation of axon guidance	1.63113e-05	0.000181117
cerebellar Purkinje cell layer development	1.63699e-05	0.000181571
positive regulation of protein complex assembly	1.66855e-05	0.000184873
regulation of pH	1.72843e-05	0.000191301
actin filament-based process	1.78624e-05	0.000197486
negative regulation of extrinsic apoptotic signaling pathway	1.80965e-05	0.000199859
response to oxidative stress	1.81712e-05	0.000200468
cellular response to acetylcholine	1.82359e-05	0.000200752
response to acetylcholine	1.82359e-05	0.000200752
regulation of binding	1.83497e-05	0.000201787
regulation of potassium ion transmembrane transporter activity	1.87486e-05	0.000205954
granulocyte activation	1.89356e-05	0.000207786
regulation of endoplasmic reticulum stress-induced intrinsic apoptotic signaling pathway	1.90987e-05	0.000209352
ATP hydrolysis coupled ion transmembrane transport	1.93218e-05	0.000211571
cellular response to ammonium ion	1.96527e-05	0.000214966
cerebral cortex cell migration	2.03053e-05	0.000221868
positive regulation of cellular protein catabolic process	2.05032e-05	0.000223793
regulation of postsynaptic cytosolic calcium ion concentration	2.07894e-05	0.000226675
negative regulation of microtubule depolymerization	2.15354e-05	0.00023456
behavioral defense response	2.16408e-05	0.000235209
glycosphingolipid metabolic process	2.16408e-05	0.000235209
synaptic transmission, GABAergic	2.26083e-05	0.000245465
positive regulation of signaling receptor activity	2.26358e-05	0.000245504
positive regulation of protein targeting to membrane	2.27094e-05	0.000246042
vesicle docking involved in exocytosis	2.30308e-05	0.000249261
polyol catabolic process	2.31832e-05	0.000250384
negative regulation of peptidyl-threonine phosphorylation	2.31832e-05	0.000250384
positive regulation of intracellular signal transduction	2.32093e-05	0.000250402
positive regulation of phosphorylation	2.34878e-05	0.00025314
positive regulation of neuron apoptotic process	2.36428e-05	0.000254544
response to alcohol	2.47341e-05	0.000266014
postsynaptic endocytosis	2.52016e-05	0.000270194
regulation of SNARE complex assembly	2.52016e-05	0.000270194
postsynaptic neurotransmitter receptor internalization	2.52016e-05	0.000270194
circulatory system process	2.56956e-05	0.000275203
positive regulation of synaptic vesicle recycling	2.57944e-05	0.000275686
regulation of gamma-aminobutyric acid secretion	2.57944e-05	0.000275686
regulation of TOR signaling	2.62777e-05	0.00028056
glycosylation	2.65438e-05	0.000283106
ATP hydrolysis coupled cation transmembrane transport	2.72311e-05	0.000290136
peptidyl-threonine modification	2.73713e-05	0.000291327
regulation of cellular response to insulin stimulus	2.7529e-05	0.000292702
induction of synaptic vesicle exocytosis by positive regulation of presynaptic cytosolic calcium ion concentration	2.85241e-05	0.000302656
positive regulation of presynaptic cytosolic calcium concentration	2.85241e-05	0.000302656
ossification	2.88212e-05	0.000305493
mitochondrion localization	2.8914e-05	0.000305896
energy coupled proton transmembrane transport, against electrochemical gradient	2.89485e-05	0.000305896
exploration behavior	2.89485e-05	0.000305896
amyloid precursor protein metabolic process	2.92831e-05	0.000309113
regulation of insulin secretion	2.94001e-05	0.000310029
positive regulation of cell growth	2.94445e-05	0.000310179
positive regulation of protein polymerization	3.02577e-05	0.000318419
negative regulation of cellular protein localization	3.16646e-05	0.000332884
urinary tract smooth muscle contraction	3.18523e-05	0.000334173
retinal ganglion cell axon guidance	3.18523e-05	0.000334173
positive regulation of protein phosphorylation	3.26402e-05	0.000341099
positive regulation of dephosphorylation	3.26453e-05	0.000341099
positive regulation of protein tyrosine kinase activity	3.26453e-05	0.000341099
COPII-coated vesicle budding	3.26453e-05	0.000341099
response to defense-related host nitric oxide production	3.28605e-05	0.000341609
substrate-dependent cerebral cortex tangential migration	3.28605e-05	0.000341609
retrograde trans-synaptic signaling by nitric oxide	3.28605e-05	0.000341609
response to defense-related nitric oxide production by other organism involved in symbiotic interaction	3.28605e-05	0.000341609
retrograde trans-synaptic signaling by soluble gas	3.28605e-05	0.000341609
protein ubiquitination	3.49597e-05	0.000363064
clathrin coat disassembly	3.51784e-05	0.000364599
synaptic vesicle uncoating	3.51784e-05	0.000364599
regulation of cellular pH	3.70072e-05	0.000383166
carboxylic acid transport	3.87846e-05	0.000400761
organic acid transport	3.87846e-05	0.000400761
response to carbohydrate	4.02323e-05	0.000415302
regulation of phosphatase activity	4.1468e-05	0.000427401
endoplasmic reticulum to cytosol transport	4.15291e-05	0.000427401
retrograde protein transport, ER to cytosol	4.15291e-05	0.000427401
excitatory postsynaptic potential	4.24415e-05	0.000436136
nuclear envelope organization	4.24628e-05	0.000436136
actin filament bundle organization	4.31132e-05	0.000442373
glucose homeostasis	4.33518e-05	0.000444378
response to radiation	4.41477e-05	0.000451988
regulation of response to stress	4.41823e-05	0.000451988
heart development	4.44633e-05	0.000454411
regulation of proteasomal protein catabolic process	4.53108e-05	0.000462612
regulation of extrinsic apoptotic signaling pathway	4.54847e-05	0.000463925
regulation of proteasomal ubiquitin-dependent protein catabolic process	4.59227e-05	0.000467929
positive regulation of developmental growth	4.60074e-05	0.000468327
multicellular organismal response to stress	4.66295e-05	0.00047419
response to stress	4.71771e-05	0.000479284
regulation of cardiac muscle contraction by regulation of the release of sequestered calcium ion	4.78944e-05	0.00048609
Golgi organization	4.80854e-05	0.000487547
positive regulation of proteolysis involved in cellular protein catabolic process	4.89841e-05	0.000496169
positive regulation of calcium ion transmembrane transport	4.93325e-05	0.000499206
amyloid precursor protein catabolic process	4.96149e-05	0.00050157
response to starvation	5.00505e-05	0.000505476
cellular response to starvation	5.01605e-05	0.000506089
regulation of synaptic vesicle clustering	5.03393e-05	0.000506897
negative regulation of collateral sprouting	5.03393e-05	0.000506897
regulation of calcium ion transport	5.29867e-05	0.000533033
positive regulation of proteolysis	5.33279e-05	0.00053594
carbohydrate homeostasis	5.40935e-05	0.000543103
positive regulation of supramolecular fiber organization	5.56213e-05	0.000557896
cellular response to steroid hormone stimulus	5.61222e-05	0.000562372
response to decreased oxygen levels	5.65899e-05	0.000566506
regulation of cellular response to drug	5.6794e-05	0.000567443
positive regulation of amino acid transport	5.6794e-05	0.000567443
symbiont process	5.74247e-05	0.000573187
response to nutrient	5.78888e-05	0.000576735
regulation of neuronal synaptic plasticity	5.78925e-05	0.000576735
cytosolic calcium ion transport	5.79795e-05	0.000577042
response to nitric oxide	5.83724e-05	0.000579829
sodium ion homeostasis	5.83724e-05	0.000579829
regulation of cellular protein catabolic process	6.00863e-05	0.000596277
regulation of intrinsic apoptotic signaling pathway	6.079e-05	0.000602677
response to monoamine	6.52311e-05	0.000646083
constitutive secretory pathway	6.58031e-05	0.000648621
protein-containing complex assembly involved in synapse maturation	6.58031e-05	0.000648621
retrograde trans-synaptic signaling by endocannabinoid	6.58031e-05	0.000648621
anterograde dendritic transport of messenger ribonucleoprotein complex	6.58031e-05	0.000648621
retrograde trans-synaptic signaling by lipid	6.58031e-05	0.000648621
regulation of phosphoprotein phosphatase activity	6.61633e-05	0.000651547
cellular response to monosaccharide stimulus	6.72078e-05	0.000661199
regulation of cysteine-type endopeptidase activity	6.76221e-05	0.000664638
toxin transport	6.7974e-05	0.00066682
calcium ion import	6.7974e-05	0.00066682
negative regulation of molecular function	6.88355e-05	0.000674093
nuclear migration	6.88466e-05	0.000674093
endoplasmic reticulum organization	6.93334e-05	0.000677917
negative regulation of endoplasmic reticulum stress-induced intrinsic apoptotic signaling pathway	6.94879e-05	0.000677917
regulation of behavior	6.95672e-05	0.000677917
response to leukemia inhibitory factor	6.95672e-05	0.000677917
cellular response to leukemia inhibitory factor	6.95672e-05	0.000677917
maintenance of location	7.19319e-05	0.000700296
regulation of sodium ion transmembrane transport	7.3912e-05	0.000718892
positive regulation of cellular catabolic process	7.66289e-05	0.000744612
actin filament bundle assembly	7.90036e-05	0.000766962
cell activation involved in immune response	8.00395e-05	0.000776285
regulation of small GTPase mediated signal transduction	8.07646e-05	0.000782578
vesicle uncoating	8.12046e-05	0.000785652
monoamine transport	8.12843e-05	0.000785652
ameboidal-type cell migration	8.13112e-05	0.000785652
cyclic-nucleotide-mediated signaling	8.29953e-05	0.000799885
lipid phosphorylation	8.30115e-05	0.000799885
positive regulation of response to drug	8.30959e-05	0.000799885
endosome to lysosome transport	8.30959e-05	0.000799885
multi-organism behavior	8.55858e-05	0.000823082
negative regulation of catabolic process	8.74021e-05	0.000839763
post-embryonic development	8.81671e-05	0.0008463
signal transduction by protein phosphorylation	8.82472e-05	0.0008463
regulation of protein localization to synapse	8.97086e-05	0.000857114
postsynaptic actin cytoskeleton organization	8.97086e-05	0.000857114
regulation of hydrogen peroxide-induced cell death	8.97086e-05	0.000857114
positive regulation of long-term synaptic potentiation	8.97086e-05	0.000857114
dicarboxylic acid transport	9.17763e-05	0.000876054
transferrin transport	9.22564e-05	0.00087982
postsynaptic density assembly	9.28275e-05	0.000882807
dendritic spine maintenance	9.28275e-05	0.000882807
regulation of cardiac muscle cell membrane potential	9.28275e-05	0.000882807
import across plasma membrane	9.35854e-05	0.000889191
anion transmembrane transport	9.43074e-05	0.000895223
maintenance of location in cell	9.51529e-05	0.000902415
positive regulation of cytoskeleton organization	9.61321e-05	0.00091086
positive regulation of growth	9.6562e-05	0.000914091
urinary bladder smooth muscle contraction	9.77519e-05	0.000922825
G protein-coupled glutamate receptor signaling pathway	9.77519e-05	0.000922825
calcium ion transport into cytosol	9.77542e-05	0.000922825
negative regulation of response to oxidative stress	9.90211e-05	0.000933926
positive regulation of sodium ion transmembrane transporter activity	9.93904e-05	0.000936549
cellular response to alkaloid	0.000101097	0.000950889
neuron maturation	0.000101097	0.000950889
negative regulation of growth	0.000102653	0.00096464
organic anion transport	0.000105606	0.00099148
neuromuscular process controlling balance	0.000106122	0.000993595
peptide hormone secretion	0.000106122	0.000993595
response to clozapine	0.000106412	0.000993595
maintenance of presynaptic active zone structure	0.000106412	0.000993595
negative regulation of steroid hormone secretion	0.000106412	0.000993595
positive regulation of microtubule nucleation	0.000106412	0.000993595
intracellular pH reduction	0.000108951	0.00101638
regulation of cardiac muscle cell apoptotic process	0.000110781	0.00103158
negative regulation of blood vessel diameter	0.000110781	0.00103158
microtubule cytoskeleton organization	0.000110964	0.00103235
ribose phosphate metabolic process	0.000113678	0.00105664
negative regulation of catalytic activity	0.000114478	0.00106311
regulation of circadian sleep/wake cycle	0.000114866	0.00106479
regulation of axon guidance	0.000114866	0.00106479
regulation of AMPA receptor activity	0.000115819	0.00107266
positive regulation of cation channel activity	0.000116032	0.00107367
positive regulation of endocytosis	0.000116623	0.00107816
cellular response to alcohol	0.00011787	0.0010887
adenylate cyclase-inhibiting G protein-coupled receptor signaling pathway	0.000119861	0.0011061
vesicle coating	0.000122034	0.00112514
behavioral fear response	0.000122432	0.0011278
negative regulation of protein metabolic process	0.000122841	0.00113055
regulation of biosynthetic process	0.000123585	0.00113639
hippocampus development	0.000126642	0.00116201
regulation of heart rate	0.000126642	0.00116201
hormone secretion	0.000126825	0.00116201
negative regulation of transporter activity	0.000126825	0.00116201
regulation of cysteine-type endopeptidase activity involved in apoptotic process	0.000127021	0.00116277
phosphatidylinositol-3-phosphate biosynthetic process	0.000130848	0.00119674
calcium-mediated signaling using intracellular calcium source	0.000139499	0.00127473
negative regulation of autophagy	0.000141396	0.00129092
negative regulation of cellular component movement	0.000142788	0.00130247
vesicle targeting, to, from or within Golgi	0.000143326	0.00130622
peptidyl-threonine phosphorylation	0.00014392	0.00130707
synapse maturation	0.000143929	0.00130707
neurotransmitter receptor transport to postsynaptic membrane	0.000143929	0.00130707
activation of protein kinase A activity	0.000143929	0.00130707
intraspecies interaction between organisms	0.000144696	0.00131056
negative regulation of protein depolymerization	0.000144696	0.00131056
social behavior	0.000144696	0.00131056
positive regulation of blood circulation	0.000145082	0.0013129
nucleus localization	0.000147748	0.00133584
regulation of release of sequestered calcium ion into cytosol by sarcoplasmic reticulum	0.000148229	0.00133784
postsynaptic cytoskeleton organization	0.000148229	0.00133784
circulatory system development	0.000153785	0.00138677
mitotic cell cycle phase transition	0.0001544	0.00138908
cell junction assembly	0.000154447	0.00138908
protein localization to nucleus	0.000154447	0.00138908
myeloid leukocyte activation	0.000156046	0.00140223
negative regulation of oxidative stress-induced cell death	0.000157955	0.00141814
intracellular receptor signaling pathway	0.000159915	0.00143448
protein localization to endosome	0.000160498	0.00143471
dendrite extension	0.000160498	0.00143471
positive regulation of protein localization to synapse	0.000160498	0.00143471
dendritic transport	0.000160498	0.00143471
regulation of fibroblast migration	0.000162112	0.00144787
neural precursor cell proliferation	0.000162604	0.00145101
transition metal ion transport	0.000163736	0.00145827
ovulation cycle	0.000163736	0.00145827
regulation of skeletal muscle acetylcholine-gated channel clustering	0.00016498	0.00145827
neuronal signal transduction	0.00016498	0.00145827
neuron projection extension involved in neuron projection guidance	0.00016498	0.00145827
anterograde axonal protein transport	0.00016498	0.00145827
negative regulation of mitochondrial depolarization	0.00016498	0.00145827
regulation of L-glutamate import across plasma membrane	0.00016498	0.00145827
axon extension involved in axon guidance	0.00016498	0.00145827
protein localization to presynapse	0.00016498	0.00145827
negative regulation of myelination	0.00016498	0.00145827
response to calcium ion	0.000165492	0.0014613
glycoprotein biosynthetic process	0.000165608	0.0014613
negative regulation of cellular protein metabolic process	0.000166075	0.00146417
negative regulation of protein complex disassembly	0.000166369	0.00146425
phosphatidylinositol-mediated signaling	0.000166369	0.00146425
organic substance biosynthetic process	0.000169876	0.00149383
regulation of protein depolymerization	0.000171955	0.00151082
positive regulation of insulin secretion	0.000174172	0.00152899
androgen receptor signaling pathway	0.000174886	0.00153264
export across plasma membrane	0.000174886	0.00153264
MAPK cascade	0.000175721	0.00153864
plasma membrane bounded cell projection assembly	0.000183657	0.00160642
regulation of renal sodium excretion	0.000183774	0.00160642
dendritic spine development	0.000184287	0.00160817
positive regulation of response to endoplasmic reticulum stress	0.000184287	0.00160817
ribonucleotide metabolic process	0.000184679	0.00161022
nucleus organization	0.000186213	0.00162084
cellular response to glucose stimulus	0.000186213	0.00162084
regulation of oxidative stress-induced cell death	0.000186581	0.00162267
negative regulation of cellular response to oxidative stress	0.000187541	0.00162964
biosynthetic process	0.000190263	0.0016519
membrane lipid biosynthetic process	0.000191336	0.0016598
establishment of mitochondrion localization, microtubule-mediated	0.000192434	0.00166371
positive regulation of urine volume	0.000192434	0.00166371
protein targeting to lysosome	0.000192434	0.00166371
mitochondrion transport along microtubule	0.000192434	0.00166371
regulation of lipid kinase activity	0.000195156	0.00168582
regulation of receptor internalization	0.000195934	0.00168705
microtubule-based protein transport	0.000195934	0.00168705
protein transport along microtubule	0.000195934	0.00168705
phosphatidylinositol phosphorylation	0.000196283	0.00168705
regulation of membrane depolarization	0.000196283	0.00168705
regulation of neuron migration	0.000196283	0.00168705
regulation of synapse structural plasticity	0.000200884	0.00172515
peptidyl-tyrosine dephosphorylation	0.000205004	0.00175906
regulation of synapse maturation	0.000206973	0.00176563
regulation of cAMP-dependent protein kinase activity	0.000206973	0.00176563
regulation of calcium ion transmembrane transport via high voltage-gated calcium channel	0.000206973	0.00176563
retrograde axonal transport	0.000206973	0.00176563
establishment of protein localization to postsynaptic membrane	0.000206973	0.00176563
positive regulation of renal sodium excretion	0.000206973	0.00176563
neurotransmitter receptor transport to plasma membrane	0.000206973	0.00176563
positive regulation of cell-substrate adhesion	0.000210474	0.00179252
steroid hormone mediated signaling pathway	0.000210474	0.00179252
mesenchymal cell development	0.000213628	0.00181788
protein K48-linked ubiquitination	0.000213956	0.00181916
postsynaptic modulation of chemical synaptic transmission	0.000222752	0.00188925
positive regulation of CREB transcription factor activity	0.000222752	0.00188925
regulation of endoplasmic reticulum unfolded protein response	0.000222752	0.00188925
positive regulation of axon extension	0.000227041	0.00192404
cardiac muscle cell action potential involved in contraction	0.000228358	0.00193201
regulation of long-term neuronal synaptic plasticity	0.000228358	0.00193201
cellular response to hexose stimulus	0.000228762	0.00193384
positive regulation of plasma membrane bounded cell projection assembly	0.000230707	0.00194867
positive regulation of neuron death	0.000231982	0.00195784
regulation of peptidyl-tyrosine phosphorylation	0.000232316	0.00195905
neuroblast proliferation	0.000236355	0.00198974
cerebellar cortex formation	0.000236355	0.00198974
insulin secretion	0.000236537	0.00198974
positive regulation of response to stimulus	0.000238125	0.00200146
regulation of cell projection assembly	0.000238663	0.00200434
leukocyte activation involved in immune response	0.000241837	0.00202934
hormone transport	0.000247996	0.00207932
Golgi to plasma membrane transport	0.000252185	0.00211272
neural crest cell development	0.000253352	0.00212077
regulation of proteolysis involved in cellular protein catabolic process	0.000258584	0.0021628
cell cycle phase transition	0.000260147	0.00217088
cellular response to environmental stimulus	0.000260396	0.00217088
cellular response to abiotic stimulus	0.000260396	0.00217088
multicellular organismal homeostasis	0.000260396	0.00217088
negative regulation of axon extension involved in axon guidance	0.000261262	0.00217264
regulation of striated muscle cell apoptotic process	0.000261531	0.00217264
synaptic vesicle targeting	0.000262595	0.00217264
stress granule disassembly	0.000262595	0.00217264
D-aspartate transport	0.000262595	0.00217264
negative regulation of tubulin deacetylation	0.000262595	0.00217264
anterograde dendritic transport	0.000262595	0.00217264
D-aspartate import across plasma membrane	0.000262595	0.00217264
regulation of mitotic cell cycle	0.000263037	0.00217264
luteolysis	0.000263145	0.00217264
positive regulation of anion transmembrane transport	0.000263145	0.00217264
inositol phosphate dephosphorylation	0.000263145	0.00217264
regulation of multicellular organism growth	0.000264925	0.00218558
regulation of GTPase activity	0.000267797	0.0022075
protein targeting	0.000268666	0.00221289
regulation of ubiquitin-dependent protein catabolic process	0.000277622	0.00228299
cellular glucose homeostasis	0.000277622	0.00228299
regulation of renal system process	0.000283749	0.00233151
proteolysis	0.000288853	0.00237155
mechanosensory behavior	0.000291354	0.00238272
positive regulation of receptor recycling	0.000291354	0.00238272
stress fiber assembly	0.000291374	0.00238272
G protein-coupled acetylcholine receptor signaling pathway	0.000291374	0.00238272
contractile actin filament bundle assembly	0.000291374	0.00238272
secretory granule organization	0.000296138	0.00241976
regulation of clathrin-dependent endocytosis	0.000298949	0.00244078
regulation of insulin receptor signaling pathway	0.000299825	0.00244599
nitric oxide mediated signal transduction	0.000301197	0.00245134
cellular response to thyroid hormone stimulus	0.000301197	0.00245134
negative regulation of plasma membrane bounded cell projection assembly	0.000301197	0.00245134
negative regulation of dendritic spine morphogenesis	0.000304759	0.00245774
negative regulation of cAMP-dependent protein kinase activity	0.000304759	0.00245774
circadian sleep/wake cycle process	0.000304759	0.00245774
negative regulation of membrane depolarization	0.000304759	0.00245774
protein retention in ER lumen	0.000304759	0.00245774
organic hydroxy compound metabolic process	0.000305153	0.00245774
anterograde dendritic transport of neurotransmitter receptor complex	0.000305333	0.00245774
positive regulation of transcription factor catabolic process	0.000305333	0.00245774
regulation of endosome organization	0.000305333	0.00245774
regulation of terminal button organization	0.000305333	0.00245774
protein localization to tricellular tight junction	0.000305333	0.00245774
phosphatidylethanolamine catabolic process	0.000305333	0.00245774
regulation of intracellular calcium activated chloride channel activity	0.000305333	0.00245774
regulation of transcription factor catabolic process	0.000305333	0.00245774
response to morphine	0.000306538	0.0024655
cellular response to monoamine stimulus	0.000307237	0.00246919
cell projection assembly	0.000308006	0.00247344
regulation of cardiac conduction	0.000309355	0.00248075
regulation of lipid biosynthetic process	0.000309566	0.00248075
proton transmembrane transport	0.000309641	0.00248075
regulation of macromolecule biosynthetic process	0.000310184	0.00248317
inorganic anion transmembrane transport	0.000311485	0.00249164
regulation of body fluid levels	0.000312123	0.0024948
positive regulation of calcium ion transmembrane transporter activity	0.000315149	0.00251703
insulin receptor signaling pathway	0.0003193	0.0025482
cellular response to acid chemical	0.000328513	0.00261969
inositol lipid-mediated signaling	0.000331539	0.00263972
regulation of intracellular pH	0.000331539	0.00263972
regulation of smooth muscle cell migration	0.000335275	0.00266391
cellular response to mechanical stimulus	0.000335356	0.00266391
maintenance of protein location	0.000335356	0.00266391
positive regulation of phosphatase activity	0.000344171	0.0027255
protein localization to lysosome	0.000344171	0.0027255
ceramide biosynthetic process	0.000344171	0.0027255
regulation of response to reactive oxygen species	0.000344171	0.0027255
cell-cell junction assembly	0.000348312	0.00275617
regulation of adenylate cyclase-activating G protein-coupled receptor signaling pathway	0.000349536	0.00275948
cellular response to fluid shear stress	0.000349536	0.00275948
regulation of collateral sprouting	0.000349536	0.00275948
neural crest cell migration	0.000353321	0.00278722
calcium ion transmembrane import into cytosol	0.000359563	0.00283122
vesicle targeting, rough ER to cis-Golgi	0.000359725	0.00283122
COPII vesicle coating	0.000359725	0.00283122
purine nucleotide metabolic process	0.000363572	0.0028593
cellular response to oxidative stress	0.000366597	0.00288089
renal water homeostasis	0.000367512	0.00288587
negative regulation of transmembrane transport	0.000372144	0.00292001
cell migration involved in sprouting angiogenesis	0.000376965	0.00295333
cellular response to nitric oxide	0.000376965	0.00295333
purine ribonucleotide metabolic process	0.000378496	0.00296306
establishment of protein localization to plasma membrane	0.000379586	0.00296933
adaptation of signaling pathway	0.000380505	0.00297425
regulation of cellular amine metabolic process	0.00038374	0.00299498
regulation of cellular response to oxidative stress	0.00038374	0.00299498
post-translational protein modification	0.000389129	0.00303473
intrinsic apoptotic signaling pathway	0.000389639	0.0030364
response to ethanol	0.000392034	0.00305275
regulation of sequestering of calcium ion	0.000402961	0.00313546
positive regulation of peptidyl-serine phosphorylation	0.000406157	0.00315794
response to isoquinoline alkaloid	0.000407576	0.00316657
observational learning	0.000412616	0.00319366
Notch receptor processing	0.000412616	0.00319366
relaxation of vascular smooth muscle	0.000412616	0.00319366
entry of bacterium into host cell	0.000412616	0.00319366
positive regulation of synapse maturation	0.000412616	0.00319366
glycolipid biosynthetic process	0.000415877	0.00321405
fear response	0.000415877	0.00321405
response to vitamin D	0.000416525	0.00321422
regulation of ubiquitin-protein transferase activity	0.000416525	0.00321422
innervation	0.000418828	0.00322714
cellular response to ethanol	0.000418828	0.00322714
response to wounding	0.000419207	0.00322764
nerve development	0.000420645	0.00323629
regulation of Arp2/3 complex-mediated actin nucleation	0.000432826	0.00332502
regulation of nitric oxide mediated signal transduction	0.000432826	0.00332502
macromolecule glycosylation	0.000434575	0.00333347
protein glycosylation	0.000434575	0.00333347
cellular response to glucose starvation	0.000452994	0.00347217
regulation of actin filament organization	0.000454539	0.00348141
establishment of protein localization to vacuole	0.000454999	0.00348234
nucleotide metabolic process	0.00046053	0.00352204
thalamus development	0.000461319	0.00352283
prepulse inhibition	0.000461319	0.00352283
ERBB signaling pathway	0.000468161	0.00357242
cellular response to reactive nitrogen species	0.000476754	0.0036326
negative regulation of smooth muscle contraction	0.000476754	0.0036326
cerebellum morphogenesis	0.000477328	0.00363428
positive regulation of phospholipid metabolic process	0.000481254	0.00366146
cellular response to vitamin D	0.000482694	0.00366697
positive regulation of glutamate receptor signaling pathway	0.000482694	0.00366697
regulation of phosphatidylinositol 3-kinase activity	0.000488391	0.00370752
regulation of cellular biosynthetic process	0.000490427	0.00372022
response to ATP	0.000506862	0.00383074
negative regulation of amine transport	0.000506862	0.00383074
neuromuscular synaptic transmission	0.000506862	0.00383074
protein localization to postsynaptic membrane	0.000506862	0.00383074
phospholipid catabolic process	0.000506862	0.00383074
regulation of response to oxidative stress	0.000507981	0.00383596
regulation of RNA metabolic process	0.000508299	0.00383596
negative regulation of kinase activity	0.000509707	0.00384376
mitotic cell cycle process	0.00051143	0.00385392
lipid localization	0.000514173	0.00387175
negative regulation of circadian sleep/wake cycle, sleep	0.000522833	0.00392832
modulation of inhibitory postsynaptic potential	0.000522833	0.00392832
regulation of PERK-mediated unfolded protein response	0.000522833	0.00392832
ribose phosphate biosynthetic process	0.000524658	0.00393915
cellular biosynthetic process	0.000536577	0.0040257
actin cytoskeleton organization	0.000537195	0.00402739
adenylate cyclase-modulating G protein-coupled receptor signaling pathway	0.000539012	0.00403807
establishment of protein localization to membrane	0.000541505	0.00405379
positive regulation of sodium ion transport	0.000542865	0.00405805
cardiac muscle hypertrophy	0.000542865	0.00405805
germ cell migration	0.000545764	0.00406689
cellular response to amine stimulus	0.000546866	0.00406689
synaptic transmission, glycinergic	0.000546866	0.00406689
regulation of microtubule nucleation	0.000546866	0.00406689
presynaptic active zone organization	0.000546866	0.00406689
response to antipsychotic drug	0.000546866	0.00406689
negative regulation of vesicle fusion	0.000546866	0.00406689
response to activity	0.000547215	0.00406689
reproductive structure development	0.000550527	0.00408766
spinal cord development	0.000550805	0.00408766
neuronal action potential	0.000554743	0.00411391
heterophilic cell-cell adhesion via plasma membrane cell adhesion molecules	0.000563082	0.00417274
response to acid chemical	0.000567749	0.00420429
response to lipid	0.00057257	0.00423693
response to ketone	0.000585312	0.00432811
neural crest cell differentiation	0.000586436	0.00433329
calcium ion-regulated exocytosis of neurotransmitter	0.000601213	0.0044393
purine-containing compound metabolic process	0.000604883	0.00445998
regulation of MAP kinase activity	0.000604883	0.00445998
apoptotic signaling pathway	0.000609015	0.00447398
anatomical structure homeostasis	0.000610773	0.00447398
gonad development	0.000611086	0.00447398
cellular response to oxygen-glucose deprivation	0.000611532	0.00447398
regulation of sulfur metabolic process	0.000611532	0.00447398
peptidyl-serine dephosphorylation	0.000611532	0.00447398
auditory behavior	0.000611532	0.00447398
establishment or maintenance of transmembrane electrochemical gradient	0.000611532	0.00447398
response to oxygen-glucose deprivation	0.000611532	0.00447398
filopodium assembly	0.000612109	0.00447398
negative regulation of peptidyl-serine phosphorylation	0.000612109	0.00447398
phagosome acidification	0.000612109	0.00447398
development of primary sexual characteristics	0.000612445	0.00447398
regulation of cell junction assembly	0.000613418	0.00447791
protein folding	0.000619627	0.00452002
response to glucose	0.000620526	0.00452337
regulation of neuromuscular junction development	0.000622851	0.00453067
axo-dendritic protein transport	0.000622851	0.00453067
regulation of glial cell apoptotic process	0.000622851	0.00453067
stem cell development	0.000625684	0.00454805
protein heterooligomerization	0.000629955	0.00457263
regulation of plasma membrane bounded cell projection assembly	0.000629955	0.00457263
regulation of cellular amide metabolic process	0.000636311	0.0046155
response to catecholamine	0.00065496	0.00474742
positive regulation of response to wounding	0.000663686	0.0048005
inorganic ion import across plasma membrane	0.000663686	0.0048005
inorganic cation import across plasma membrane	0.000663686	0.0048005
regulation of heart rate by cardiac conduction	0.000675141	0.00487993
supramolecular fiber organization	0.00069801	0.00504167
negative regulation of ion transmembrane transporter activity	0.000706134	0.00509677
response to hypoxia	0.000708351	0.00510918
positive regulation of binding	0.000712824	0.00513783
multicellular organism growth	0.000718401	0.0051744
response to hexose	0.000728575	0.00520719
negative regulation of long-term synaptic potentiation	0.000728584	0.00520719
regulation of phospholipid biosynthetic process	0.000728584	0.00520719
micturition	0.000728584	0.00520719
chemokinesis	0.000731065	0.00520719
establishment or maintenance of neuroblast polarity	0.000731065	0.00520719
gonadotrophin-releasing hormone neuronal migration to the hypothalamus	0.000731065	0.00520719
positive regulation of endoribonuclease activity	0.000731065	0.00520719
cerebral cortex tangential migration using cell-axon interactions	0.000731065	0.00520719
chemorepulsion involved in embryonic olfactory bulb interneuron precursor migration	0.000731065	0.00520719
kinesis	0.000731065	0.00520719
negative regulation of neuromuscular junction development	0.000731065	0.00520719
hypothalamic tangential migration using cell-axon interactions	0.000731065	0.00520719
facioacoustic ganglion development	0.000731065	0.00520719
establishment of neuroblast polarity	0.000731065	0.00520719
regulation of endoplasmic reticulum stress-induced eIF2 alpha phosphorylation	0.000731065	0.00520719
regulation of proteolysis	0.000740435	0.00527027
reproductive system development	0.000742892	0.0052841
nucleoside phosphate metabolic process	0.000758047	0.00538816
striated muscle hypertrophy	0.00076257	0.00541656
regulation of mitochondrion organization	0.000764697	0.00542792
regulation of nucleobase-containing compound metabolic process	0.000765271	0.00542825
response to amino acid	0.000767087	0.00543737
negative regulation of muscle cell apoptotic process	0.000770952	0.005461
positive regulation of fibroblast migration	0.000774378	0.00547584
epidermal growth factor receptor signaling pathway	0.000774647	0.00547584
L-amino acid transport	0.000774647	0.00547584
regulation of gene expression	0.000777215	0.00548974
regulation of RNA biosynthetic process	0.000778025	0.00548974
multicellular organismal reproductive process	0.000778217	0.00548974
positive regulation of RNA metabolic process	0.000806107	0.005682
response to monosaccharide	0.000806577	0.005682
acyl-CoA biosynthetic process	0.000816804	0.00574616
thioester biosynthetic process	0.000816804	0.00574616
limbic system development	0.000821252	0.00576955
platelet activation	0.000821252	0.00576955
cellular potassium ion homeostasis	0.000845334	0.00588889
sarcoplasmic reticulum calcium ion transport	0.000845334	0.00588889
positive regulation of ceramide biosynthetic process	0.000845337	0.00588889
imitative learning	0.000845337	0.00588889
positive regulation of sphingolipid biosynthetic process	0.000845337	0.00588889
tangential migration from the subventricular zone to the olfactory bulb	0.000845337	0.00588889
positive regulation of gamma-aminobutyric acid secretion	0.000845337	0.00588889
vocal learning	0.000845337	0.00588889
astrocyte activation involved in immune response	0.000850279	0.00588889
dichotomous subdivision of terminal units involved in salivary gland branching	0.000850279	0.00588889
cannabinoid signaling pathway	0.000850279	0.00588889
positive regulation of ovarian follicle development	0.000850279	0.00588889
COPI-coated vesicle budding	0.000850279	0.00588889
guanylate kinase-associated protein clustering	0.000850279	0.00588889
secretory granule maturation	0.000850279	0.00588889
Golgi transport vesicle coating	0.000850279	0.00588889
response to methamphetamine hydrochloride	0.000850279	0.00588889
regulation of calcium:sodium antiporter activity	0.000850279	0.00588889
retrograde trans-synaptic signaling by trans-synaptic protein complex	0.000850279	0.00588889
COPI coating of Golgi vesicle	0.000850279	0.00588889
regulation of endoribonuclease activity	0.000850279	0.00588889
microtubule cytoskeleton organization involved in mitosis	0.000856811	0.00593013
autophagosome organization	0.000868138	0.0059964
regulation of focal adhesion assembly	0.000868138	0.0059964
regulation of cell-substrate junction assembly	0.000868138	0.0059964
phagosome maturation	0.000870835	0.00601099
cellular response to calcium ion	0.00088814	0.00612632
regulation of protein complex disassembly	0.00089507	0.00616975
regulation of membrane repolarization	0.000896238	0.00616975
regulation of urine volume	0.000896238	0.00616975
hindbrain morphogenesis	0.000903618	0.00620806
long-term memory	0.000903618	0.00620806
gamma-aminobutyric acid signaling pathway	0.000903618	0.00620806
artery smooth muscle contraction	0.000909853	0.00623007
substrate-independent telencephalic tangential interneuron migration	0.000909853	0.00623007
substrate-independent telencephalic tangential migration	0.000909853	0.00623007
positive regulation of transcription from RNA polymerase II promoter in response to endoplasmic reticulum stress	0.000909853	0.00623007
short-term memory	0.000909853	0.00623007
hemostasis	0.000912957	0.00624715
positive regulation of calcium ion transport	0.00091488	0.00625614
positive regulation of GTPase activity	0.000921488	0.00629714
regulation of nucleic acid-templated transcription	0.000932859	0.00637061
desensitization of G protein-coupled receptor signaling pathway	0.000958227	0.0065303
sensory perception of temperature stimulus	0.000958227	0.0065303
negative adaptation of signaling pathway	0.000958227	0.0065303
regulation of establishment of protein localization to mitochondrion	0.000958786	0.0065303
sex differentiation	0.000970604	0.00660641
negative regulation of extrinsic apoptotic signaling pathway in absence of ligand	0.000982589	0.00666646
negative regulation of signal transduction in absence of ligand	0.000982589	0.00666646
regulation of spindle organization	0.000982589	0.00666646
cellular transition metal ion homeostasis	0.000982672	0.00666646
negative regulation of cysteine-type endopeptidase activity	0.000982672	0.00666646
positive regulation of sodium ion transmembrane transport	0.000986542	0.00668388
regulation of neurotransmitter uptake	0.000986542	0.00668388
inorganic anion transport	0.000995286	0.00673869
negative regulation of filopodium assembly	0.00101253	0.00680607
locomotion involved in locomotory behavior	0.00101253	0.00680607
tachykinin receptor signaling pathway	0.00101253	0.00680607
regulation of cardiac muscle cell action potential involved in regulation of contraction	0.00101253	0.00680607
mast cell chemotaxis	0.00101253	0.00680607
positive regulation of catecholamine metabolic process	0.00101253	0.00680607
response to glycoside	0.00101253	0.00680607
lamellipodium morphogenesis	0.00101253	0.00680607
positive regulation of dopamine metabolic process	0.00101253	0.00680607
negative regulation of serotonin secretion	0.00101253	0.00680607
synaptic vesicle budding from presynaptic endocytic zone membrane	0.00101253	0.00680607
negative regulation of chemotaxis	0.00105342	0.00707629
hormone-mediated signaling pathway	0.00106755	0.00716654
cellular response to oxygen levels	0.00106878	0.00717014
chloride transport	0.00107785	0.00722624
response to oxygen levels	0.00108017	0.00723704
response to heat	0.0010818	0.0072433
blood coagulation	0.00108312	0.00724736
negative regulation of ion transmembrane transport	0.00108693	0.00726815
regulation of cellular macromolecule biosynthetic process	0.00109012	0.00728472
regulation of actin cytoskeleton organization	0.00109467	0.00731036
regulation of transcription, DNA-templated	0.00113406	0.00756852
positive regulation of establishment of protein localization to mitochondrion	0.00113801	0.00758996
NMDA glutamate receptor clustering	0.00114574	0.00762168
protein transport within lipid bilayer	0.00114574	0.00762168
positive regulation of vesicle fusion	0.00114574	0.00762168
cerebellar granular layer development	0.00114574	0.00762168
skeletal system development	0.00117373	0.00780283
ribonucleotide biosynthetic process	0.00117482	0.00780502
regulation of cofactor metabolic process	0.0011756	0.00780516
autophagosome assembly	0.00118406	0.00785133
cell-cell signaling involved in cardiac conduction	0.00118408	0.00785133
ensheathment of neurons	0.00118773	0.00786538
axon ensheathment	0.00118773	0.00786538
mitotic spindle organization	0.001229	0.008123
regulation of adherens junction organization	0.001229	0.008123
ribonucleoside bisphosphate biosynthetic process	0.0012308	0.008123
purine nucleoside bisphosphate biosynthetic process	0.0012308	0.008123
nucleoside bisphosphate biosynthetic process	0.0012308	0.008123
organonitrogen compound biosynthetic process	0.00123138	0.008123
stress-activated protein kinase signaling cascade	0.00123649	0.00815147
detection of temperature stimulus involved in sensory perception	0.00124354	0.00815395
vascular smooth muscle contraction	0.00124354	0.00815395
detection of temperature stimulus involved in sensory perception of pain	0.00124354	0.00815395
Rac protein signal transduction	0.00124354	0.00815395
glycerophospholipid catabolic process	0.00124354	0.00815395
multivesicular body sorting pathway	0.00124401	0.00815395
cAMP metabolic process	0.00124401	0.00815395
regulation of axon extension involved in axon guidance	0.00124401	0.00815395
detection of temperature stimulus	0.00124401	0.00815395
response to purine-containing compound	0.00124496	0.00815498
G2/M transition of mitotic cell cycle	0.00126194	0.00826095
interspecies interaction between organisms	0.00127591	0.00834708
positive regulation of MAP kinase activity	0.00127878	0.00836049
coagulation	0.00128208	0.00837677
multicellular organism reproduction	0.00128536	0.00839283
pons development	0.00129161	0.00841223
phosphorylated carbohydrate dephosphorylation	0.00129161	0.00841223
stress granule assembly	0.00129161	0.00841223
COPII-coated vesicle cargo loading	0.00129161	0.00841223
regulation of amino acid import across plasma membrane	0.0013019	0.00843645
regulation of synaptic vesicle priming	0.0013019	0.00843645
negative regulation of protein homooligomerization	0.0013019	0.00843645
circadian sleep/wake cycle	0.0013019	0.00843645
rhythmic synaptic transmission	0.0013019	0.00843645
regulation of glucocorticoid biosynthetic process	0.0013019	0.00843645
regulation of amino acid transmembrane transport	0.0013019	0.00843645
negative regulation of mitochondrial outer membrane permeabilization involved in apoptotic signaling pathway	0.0013019	0.00843645
oxoacid metabolic process	0.00131622	0.00852386
negative regulation of striated muscle cell apoptotic process	0.00131929	0.00853841
negative regulation of cell migration	0.00135644	0.00877331
regulation of calcium ion transport into cytosol	0.00137623	0.00889569
protein import	0.00138195	0.00892707
fertilization	0.001385	0.00894115
cellular response to lipid	0.00139223	0.00898215
cerebellar cortex morphogenesis	0.00139919	0.0089988
response to glucagon	0.00139919	0.0089988
positive regulation of muscle cell apoptotic process	0.00139919	0.0089988
adherens junction assembly	0.00139919	0.0089988
L-alpha-amino acid transmembrane transport	0.00139919	0.0089988
plasma membrane organization	0.00140293	0.00901309
positive regulation of insulin secretion involved in cellular response to glucose stimulus	0.00140492	0.00901309
positive regulation of potassium ion transport	0.00140492	0.00901309
positive regulation of heart contraction	0.00140492	0.00901309
negative regulation of protein kinase activity	0.00140978	0.00903861
single fertilization	0.00142361	0.00912157
regulation of calcium ion-dependent exocytosis	0.00143262	0.00916786
cytoplasmic microtubule organization	0.00143262	0.00916786
cardiac muscle cell contraction	0.00143366	0.00916879
regulation of protein stability	0.00143641	0.00918066
JNK cascade	0.00144923	0.00925113
negative regulation of cysteine-type endopeptidase activity involved in apoptotic process	0.00144923	0.00925113
circadian rhythm	0.00145191	0.00925117
regulation of icosanoid secretion	0.00145194	0.00925117
substrate-dependent cell migration	0.00145194	0.00925117
cellular carbohydrate metabolic process	0.00145309	0.00925272
protein homooligomerization	0.00146659	0.00933292
release of sequestered calcium ion into cytosol	0.00147615	0.00938792
cell cycle G2/M phase transition	0.00149937	0.00952975
gliogenesis	0.00152127	0.00965971
clathrin coat assembly	0.00152547	0.00965971
positive regulation of podosome assembly	0.00152547	0.00965971
C4-dicarboxylate transport	0.00152547	0.00965971
negative regulation of protein oligomerization	0.00152547	0.00965971
positive regulation of calcium ion-dependent exocytosis	0.00152547	0.00965971
positive regulation of muscle contraction	0.001553	0.00981411
microtubule polymerization	0.00155367	0.00981411
positive regulation of cellular response to insulin stimulus	0.00155367	0.00981411
positive regulation of fatty acid transport	0.00155367	0.00981411
regulation of cell cycle process	0.00158122	0.00998201
regulation of MAPK cascade	0.00158583	0.00999277
regulation of mitotic spindle organization	0.00158585	0.00999277
chaperone cofactor-dependent protein refolding	0.00158585	0.00999277
purine ribonucleotide biosynthetic process	0.00158957	0.0100101
regulation of response to wounding	0.0015917	0.0100174
positive regulation of insulin receptor signaling pathway	0.00159337	0.0100217
anatomical structure formation involved in morphogenesis	0.00160425	0.010084
negative regulation of cell motility	0.00161302	0.010133
cellular response to catecholamine stimulus	0.00161695	0.0101514
regulation of fatty acid transport	0.00165697	0.0103963
negative regulation of cellular response to insulin stimulus	0.00167819	0.010523
response to electrical stimulus	0.00170133	0.0106616
sympathetic ganglion development	0.00171882	0.0107384
amyloid-beta formation	0.00171882	0.0107384
regulation of grooming behavior	0.00171882	0.0107384
neurotransmitter receptor transport, endosome to postsynaptic membrane	0.00171882	0.0107384
positive regulation of long-term neuronal synaptic plasticity	0.00171882	0.0107384
myelination	0.0017328	0.0108192
regulation of transforming growth factor beta receptor signaling pathway	0.00175403	0.0109451
regulation of protein kinase A signaling	0.00176744	0.0110021
negative regulation of cardiac muscle cell apoptotic process	0.00176744	0.0110021
bone cell development	0.00176744	0.0110021
regulation of receptor biosynthetic process	0.00176744	0.0110021
regulation of release of sequestered calcium ion into cytosol	0.00176982	0.0110102
cellular response to heat	0.00177157	0.0110144
regulation of glomerular filtration	0.00178793	0.0110626
tonic smooth muscle contraction	0.00178793	0.0110626
positive regulation of AMPA receptor activity	0.00178793	0.0110626
response to immune response of other organism involved in symbiotic interaction	0.00178793	0.0110626
magnesium ion transmembrane transport	0.00178793	0.0110626
response to host immune response	0.00178793	0.0110626
cerebellar granular layer morphogenesis	0.00178793	0.0110626
negative regulation of neuron projection regeneration	0.00178793	0.0110626
cellular amino acid metabolic process	0.00181037	0.0111946
regulation of monocyte extravasation	0.0018421	0.0113105
positive regulation of protein folding	0.0018421	0.0113105
regulation of stress granule assembly	0.0018421	0.0113105
positive regulation of vascular smooth muscle contraction	0.0018421	0.0113105
phospholipase C-activating G protein-coupled acetylcholine receptor signaling pathway	0.0018421	0.0113105
regulation of calcium ion-dependent exocytosis of neurotransmitter	0.0018421	0.0113105
type B pancreatic cell apoptotic process	0.0018421	0.0113105
negative regulation of PERK-mediated unfolded protein response	0.0018421	0.0113105
positive regulation of vascular endothelial growth factor signaling pathway	0.0018421	0.0113105
negative regulation of endoplasmic reticulum stress-induced eIF2 alpha phosphorylation	0.0018421	0.0113105
polyamine transport	0.0018421	0.0113105
cell activation	0.00184232	0.0113105
stress-activated MAPK cascade	0.00186057	0.0114157
cellular response to ketone	0.00186727	0.01145
negative regulation of transferase activity	0.00188785	0.0115693
regulation of excretion	0.00189518	0.0115894
multicellular organismal water homeostasis	0.00189564	0.0115894
negative regulation of sequestering of calcium ion	0.00189564	0.0115894
amino acid transmembrane transport	0.00189564	0.0115894
regulation of nitric-oxide synthase biosynthetic process	0.00192297	0.0117348
regulation of chloride transport	0.00192515	0.0117348
positive regulation of long-term synaptic depression	0.00192515	0.0117348
regulation of glucocorticoid secretion	0.00192515	0.0117348
positive regulation of synaptic vesicle endocytosis	0.00192515	0.0117348
chloride transmembrane transport	0.00193117	0.0117576
pigmentation	0.00193117	0.0117576
cellular response to retinoic acid	0.00194849	0.011856
nucleotide biosynthetic process	0.00195458	0.011886
purine nucleotide biosynthetic process	0.0019612	0.0119192
positive regulation of nucleobase-containing compound metabolic process	0.00198162	0.0120362
positive regulation of wound healing	0.00201435	0.0122275
acrosome reaction	0.00201788	0.0122275
vesicle cargo loading	0.00201788	0.0122275
megakaryocyte development	0.00201788	0.0122275
regulation of Ras protein signal transduction	0.00202463	0.0122612
cellular component disassembly	0.00205794	0.0124556
cell cycle process	0.00208749	0.012627
regulation of cellular response to transforming growth factor beta stimulus	0.00210652	0.0127346
aorta development	0.00212206	0.012821
protein targeting to vacuole	0.00213665	0.0128864
positive regulation of dendrite extension	0.00213665	0.0128864
negative regulation of organic acid transport	0.00213665	0.0128864
regulation of glucose transmembrane transport	0.00214914	0.0129541
positive regulation of gene expression	0.0021591	0.0130065
positive regulation of biosynthetic process	0.00217053	0.0130677
response to external stimulus	0.00219554	0.0132105
muscle hypertrophy	0.00221119	0.0132969
regulation of sensory perception	0.00223596	0.013438
nucleobase-containing small molecule metabolic process	0.00226563	0.0136084
cellular response to decreased oxygen levels	0.00227165	0.0136365
thymus development	0.00228499	0.0137006
positive regulation of receptor-mediated endocytosis	0.00228499	0.0137006
positive regulation of G protein-coupled receptor signaling pathway	0.00229084	0.0137197
olfactory bulb development	0.00229084	0.0137197
cranial nerve morphogenesis	0.00235993	0.0141252
protein import into nucleus	0.0023634	0.0141377
cell-cell signaling by wnt	0.00236969	0.0141589
Wnt signaling pathway	0.00236969	0.0141589
response to reactive oxygen species	0.00238078	0.0142169
response to stimulus	0.00239137	0.0142718
eye morphogenesis	0.00241373	0.0143944
negative regulation of calcium ion transmembrane transport	0.0024202	0.0143944
negative regulation of adenylate cyclase-activating G protein-coupled receptor signaling pathway	0.00242032	0.0143944
long-chain fatty-acyl-CoA biosynthetic process	0.00242032	0.0143944
positive regulation of phospholipid biosynthetic process	0.00242032	0.0143944
synaptic vesicle maturation	0.00242032	0.0143944
carbohydrate metabolic process	0.00242858	0.0144352
response to organophosphorus	0.00249086	0.0147968
regulation of cell adhesion	0.00251472	0.0149253
muscle tissue development	0.0025154	0.0149253
modification of synaptic structure	0.00252789	0.0149734
zinc ion transport	0.00252789	0.0149734
regulation of postsynaptic neurotransmitter receptor activity	0.00252789	0.0149734
cytosolic transport	0.00253724	0.0150202
regulation of neuron projection regeneration	0.00256602	0.0151556
glutamate metabolic process	0.00256602	0.0151556
negative regulation of protein localization to membrane	0.00256602	0.0151556
regulation of glutamate secretion	0.00256602	0.0151556
cellular response to forskolin	0.00257943	0.0151824
negative regulation of dendrite morphogenesis	0.00257943	0.0151824
response to forskolin	0.00257943	0.0151824
negative regulation of circadian rhythm	0.00257943	0.0151824
cell-cell adhesion mediated by cadherin	0.00257943	0.0151824
ganglion development	0.00257943	0.0151824
regulation of peptidyl-threonine phosphorylation	0.0026279	0.0154588
mitotic cell cycle	0.00266898	0.0156059
response to pain	0.00267543	0.0156059
positive regulation of lipid kinase activity	0.00267543	0.0156059
regulation of blood pressure	0.00270303	0.0156059
regulation of DNA replication origin binding	0.00272685	0.0156059
sympathetic neuron projection guidance	0.00272685	0.0156059
positive regulation of L-glutamate import across plasma membrane	0.00272685	0.0156059
activation of meiosis involved in egg activation	0.00272685	0.0156059
protein localization to secretory granule	0.00272685	0.0156059
regulation of AV node cell action potential	0.00272685	0.0156059
response to desipramine	0.00272685	0.0156059
phosphatidylinositol catabolic process	0.00272685	0.0156059
histone H3-T6 phosphorylation	0.00272685	0.0156059
prenylated protein catabolic process	0.00272685	0.0156059
dorsal/ventral axon guidance	0.00272685	0.0156059
regulation of matrix metallopeptidase secretion	0.00272685	0.0156059
ventral trunk neural crest cell migration	0.00272685	0.0156059
hypomethylation of CpG island	0.00272685	0.0156059
DNA hypomethylation	0.00272685	0.0156059
cholecystokinin signaling pathway	0.00272685	0.0156059
positive regulation of immune complex clearance by monocytes and macrophages	0.00272685	0.0156059
positive regulation of calcium:sodium antiporter activity	0.00272685	0.0156059
smooth endoplasmic reticulum calcium ion homeostasis	0.00272685	0.0156059
protein initiator methionine removal	0.00272685	0.0156059
late endosome to lysosome transport	0.00272685	0.0156059
regulation of endothelin secretion	0.00272685	0.0156059
positive regulation of dense core granule biogenesis	0.00272685	0.0156059
trunk neural crest cell migration	0.00272685	0.0156059
sympathetic neuron projection extension	0.00272685	0.0156059
establishment of synaptic specificity at neuromuscular junction	0.00272685	0.0156059
response to antidepressant	0.00272685	0.0156059
SNARE complex disassembly	0.00272685	0.0156059
trunk segmentation	0.00272685	0.0156059
protein targeting to lysosome involved in chaperone-mediated autophagy	0.00272685	0.0156059
endoplasmic reticulum tubular network formation	0.00272685	0.0156059
cerebral cortex tangential migration	0.00272886	0.0156059
D-amino acid transport	0.00272886	0.0156059
calcium ion transmembrane transport via high voltage-gated calcium channel	0.00272886	0.0156059
regulation of nucleotide-binding oligomerization domain containing signaling pathway	0.00272886	0.0156059
neurotransmitter receptor transport, endosome to plasma membrane	0.00272886	0.0156059
fatty acid beta-oxidation using acyl-CoA dehydrogenase	0.00272886	0.0156059
negative regulation of inclusion body assembly	0.00272886	0.0156059
ganglioside biosynthetic process	0.00272886	0.0156059
plus-end-directed organelle transport along microtubule	0.00272886	0.0156059
gastro-intestinal system smooth muscle contraction	0.00272886	0.0156059
Notch receptor processing, ligand-dependent	0.00272886	0.0156059
mast cell migration	0.00272886	0.0156059
positive regulation of inhibitory postsynaptic potential	0.00272886	0.0156059
positive regulation of calcium ion transmembrane transport via high voltage-gated calcium channel	0.00272886	0.0156059
positive regulation of neurotransmitter uptake	0.00272886	0.0156059
olfactory bulb interneuron development	0.00275016	0.0156493
negative regulation of excitatory postsynaptic potential	0.00275016	0.0156493
sodium ion import across plasma membrane	0.00275016	0.0156493
N-glycan processing	0.00275016	0.0156493
negative regulation of action potential	0.00275016	0.0156493
regulation of hyaluronan biosynthetic process	0.00275016	0.0156493
negative regulation of neuron migration	0.00275016	0.0156493
regulation of glucocorticoid metabolic process	0.00275016	0.0156493
positive regulation of fibroblast growth factor receptor signaling pathway	0.00275016	0.0156493
cell cycle	0.00276607	0.0157311
lipid transport	0.00277472	0.0157715
nucleoside phosphate biosynthetic process	0.00283914	0.0161288
positive regulation of epithelial cell migration	0.00287198	0.0162855
cell differentiation in hindbrain	0.00287308	0.0162855
mRNA splice site selection	0.00287308	0.0162855
megakaryocyte differentiation	0.00287308	0.0162855
cell maturation	0.00287573	0.0162896
regulation of stress fiber assembly	0.00287697	0.0162896
regulation of lamellipodium organization	0.00290392	0.0164241
positive regulation of vasoconstriction	0.00290392	0.0164241
purine-containing compound biosynthetic process	0.00296274	0.0167476
wound healing	0.00299734	0.0169338
mating	0.00302867	0.0170826
protein destabilization	0.00302867	0.0170826
spliceosomal complex assembly	0.00302867	0.0170826
olfactory lobe development	0.0031112	0.0175385
positive regulation of phosphatidylinositol 3-kinase activity	0.00313117	0.0176236
regulation of postsynaptic neurotransmitter receptor internalization	0.00313487	0.0176236
fatty-acyl-CoA biosynthetic process	0.00313487	0.0176236
retrograde transport, endosome to plasma membrane	0.00313487	0.0176236
negative regulation of catecholamine secretion	0.00313487	0.0176236
developmental process involved in reproduction	0.00316727	0.017796
regulation of glucose import	0.00317023	0.017801
cardiac septum development	0.00317314	0.017801
renal system development	0.00317337	0.017801
neural nucleus development	0.00318993	0.0178842
cell junction maintenance	0.00321166	0.0179766
magnesium ion transport	0.00321166	0.0179766
positive regulation of synaptic plasticity	0.00321166	0.0179766
positive regulation of cellular biosynthetic process	0.00323152	0.0180779
response to amphetamine	0.0033121	0.0185186
carboxylic acid metabolic process	0.00336103	0.0187819
cellular response to radiation	0.0033691	0.0188167
organic acid metabolic process	0.00338193	0.0188782
organic hydroxy compound transport	0.00341866	0.0189759
embryonic olfactory bulb interneuron precursor migration	0.00342161	0.0189759
cellular response to temperature stimulus	0.00342161	0.0189759
phosphatidylcholine catabolic process	0.00342161	0.0189759
dendritic transport of messenger ribonucleoprotein complex	0.00342161	0.0189759
dendritic transport of ribonucleoprotein complex	0.00342161	0.0189759
positive regulation of vascular wound healing	0.00342161	0.0189759
minus-end-directed organelle transport along microtubule	0.00342161	0.0189759
hematopoietic stem cell migration	0.00342161	0.0189759
calcium-mediated signaling using extracellular calcium source	0.00342161	0.0189759
Wnt signaling pathway involved in somitogenesis	0.00342161	0.0189759
smooth muscle contraction involved in micturition	0.00342161	0.0189759
negative regulation of cation transmembrane transport	0.0034662	0.0192128
regulation of monocyte chemotaxis	0.00347147	0.0192213
positive regulation of coagulation	0.00347147	0.0192213
bone mineralization	0.00347814	0.0192478
negative regulation of protein catabolic process	0.0034834	0.0192666
neuromuscular junction development	0.00353024	0.0195151
response to hydrogen peroxide	0.00357043	0.0197267
actin filament organization	0.00358792	0.0198126
regulation of dendrite extension	0.00363317	0.020041
estrous cycle	0.00363317	0.020041
regulation of actin filament bundle assembly	0.00364249	0.0200816
central nervous system neuron axonogenesis	0.00366451	0.0201705
membrane protein proteolysis	0.00366451	0.0201705
forebrain neuron development	0.00366451	0.0201705
regulation of myelination	0.00368964	0.020298
protein polyubiquitination	0.00374974	0.0206176
IRE1-mediated unfolded protein response	0.00376619	0.0206969
G protein-coupled receptor signaling pathway, coupled to cyclic nucleotide second messenger	0.00379141	0.0208244
positive regulation of blood vessel diameter	0.00379685	0.0208431
cell-cell junction maintenance	0.00381382	0.0208582
histamine secretion	0.00381382	0.0208582
modification of postsynaptic actin cytoskeleton	0.00381382	0.0208582
regulation of circadian sleep/wake cycle, REM sleep	0.00381382	0.0208582
PERK-mediated unfolded protein response	0.00381382	0.0208582
axonal transport of mitochondrion	0.00381382	0.0208582
gastric acid secretion	0.00381382	0.0208582
import into nucleus	0.00385452	0.0210584
positive regulation of mitochondrion organization	0.00385452	0.0210584
regulation of protein processing	0.00386113	0.0210609
water homeostasis	0.00386113	0.0210609
sphingolipid biosynthetic process	0.00386113	0.0210609
proteoglycan metabolic process	0.0038871	0.0211913
positive regulation of peptidyl-tyrosine phosphorylation	0.00403811	0.0220029
urogenital system development	0.0040673	0.0221502
termination of signal transduction	0.00410763	0.0222753
adenylate cyclase-inhibiting G protein-coupled acetylcholine receptor signaling pathway	0.00410763	0.0222753
central nervous system maturation	0.00410763	0.0222753
semaphorin-plexin signaling pathway involved in neuron projection guidance	0.00410763	0.0222753
positive regulation of high voltage-gated calcium channel activity	0.00410763	0.0222753
positive regulation of Arp2/3 complex-mediated actin nucleation	0.00410763	0.0222753
growth hormone secretion	0.00410763	0.0222753
positive regulation of B cell receptor signaling pathway	0.00410763	0.0222753
positive regulation of cysteine-type endopeptidase activity	0.0041221	0.022342
cellular response to ATP	0.00413039	0.0223515
azole transport	0.00413039	0.0223515
regulation of podosome assembly	0.00413039	0.0223515
blood vessel endothelial cell migration	0.004156	0.0224539
negative regulation of calcium ion transmembrane transporter activity	0.004156	0.0224539
negative regulation of dendrite development	0.004156	0.0224539
regulation of axon regeneration	0.00416461	0.0224539
viral genome replication	0.00416461	0.0224539
positive regulation of potassium ion transmembrane transporter activity	0.00416461	0.0224539
positive regulation of transcription from RNA polymerase II promoter in response to stress	0.00416461	0.0224539
positive regulation of lipid biosynthetic process	0.00418337	0.0224985
response to host defenses	0.00418603	0.0224985
response to defenses of other organism involved in symbiotic interaction	0.00418603	0.0224985
myelin assembly	0.00418603	0.0224985
response to host	0.00418603	0.0224985
long-term synaptic depression	0.00418603	0.0224985
positive regulation of organelle assembly	0.00423169	0.022732
vasoconstriction	0.00426859	0.0228657
cellular pigmentation	0.00426859	0.0228657
brain morphogenesis	0.00426859	0.0228657
response to arsenic-containing substance	0.00426859	0.0228657
positive regulation of lamellipodium organization	0.00426859	0.0228657
protein transmembrane transport	0.00426992	0.0228657
regulation of chemotaxis	0.00428494	0.0229149
positive regulation of protein targeting to mitochondrion	0.0042858	0.0229149
cellular response to platelet-derived growth factor stimulus	0.0042858	0.0229149
striated muscle cell differentiation	0.00435653	0.0232809
striated muscle tissue development	0.0044142	0.0235768
negative regulation of cellular metabolic process	0.004474	0.0238838
spindle organization	0.00451153	0.0240716
positive regulation of RNA biosynthetic process	0.00451639	0.0240851
polyol biosynthetic process	0.00454034	0.0241877
activation of MAPKK activity	0.00454034	0.0241877
Fc receptor signaling pathway	0.00467116	0.0248717
cellular response to glucagon stimulus	0.00468893	0.0249534
striated muscle cell development	0.00470574	0.0250298
outflow tract morphogenesis	0.00473369	0.0251655
regulation of protein maturation	0.0047402	0.025174
regulation of mitochondrial membrane permeability	0.0047402	0.025174
cellular protein-containing complex assembly	0.00474548	0.0251891
positive regulation of TOR signaling	0.00477545	0.0253351
cellular lipid catabolic process	0.00477838	0.0253375
mitochondrial transport	0.00481736	0.025531
bone remodeling	0.00482717	0.0255698
regulation of actin filament polymerization	0.0049018	0.0259517
positive regulation of macromolecule biosynthetic process	0.00492418	0.0260534
kidney development	0.00492608	0.0260534
circadian behavior	0.00494988	0.0261524
'de novo' posttranslational protein folding	0.00494988	0.0261524
ERBB2 signaling pathway	0.00496246	0.0261784
positive regulation of circadian rhythm	0.00496246	0.0261784
bone resorption	0.00496246	0.0261784
regulation of amyloid-beta formation	0.00502829	0.0264859
response to platelet-derived growth factor	0.00502829	0.0264859
eye photoreceptor cell differentiation	0.00502848	0.0264859
positive regulation of cysteine-type endopeptidase activity involved in apoptotic process	0.00507149	0.0266987
regulation of cytoplasmic transport	0.00513451	0.0268857
hindbrain radial glia guided cell migration	0.00513451	0.0268857
phasic smooth muscle contraction	0.00513451	0.0268857
regulation of receptor localization to synapse	0.00513451	0.0268857
membrane protein ectodomain proteolysis	0.00513451	0.0268857
plasma membrane repair	0.00515411	0.0268857
positive regulation of cellular amine metabolic process	0.00515411	0.0268857
learned vocalization behavior or vocal learning	0.00515411	0.0268857
peristalsis	0.00515411	0.0268857
regulation of vascular smooth muscle contraction	0.00515411	0.0268857
cerebellar granule cell differentiation	0.00515411	0.0268857
synaptic vesicle budding	0.00515411	0.0268857
cerebellar granular layer formation	0.00515411	0.0268857
glycosylceramide metabolic process	0.00515411	0.0268857
regulation of low-density lipoprotein particle receptor biosynthetic process	0.00515411	0.0268857
regulation of penile erection	0.00515411	0.0268857
negative regulation of axon regeneration	0.00515411	0.0268857
asymmetric cell division	0.00515411	0.0268857
negative regulation of endocytosis	0.00516211	0.0269137
apoptotic mitochondrial changes	0.00522286	0.0272166
regulation of mitochondrial membrane potential	0.00523793	0.0272813
regulation of corticosteroid hormone secretion	0.00536837	0.02789
chaperone-mediated protein complex assembly	0.00536837	0.02789
primary amino compound metabolic process	0.00536837	0.02789
neuronal ion channel clustering	0.00536837	0.02789
positive regulation of protein kinase A signaling	0.00536837	0.02789
regulation of I-kappaB kinase/NF-kappaB signaling	0.00539204	0.0279937
positive regulation of lipid metabolic process	0.00539378	0.0279937
positive regulation of apoptotic signaling pathway	0.00540655	0.0280458
phagocytosis	0.00543126	0.0281597
regulation of cyclase activity	0.00544197	0.0281868
protein localization to vacuole	0.00544197	0.0281868
positive regulation of behavior	0.00546692	0.0283018
positive regulation of nucleic acid-templated transcription	0.00548963	0.028405
aminoglycan metabolic process	0.00558945	0.028907
negative regulation of dendritic spine development	0.00566195	0.0292377
protein localization to Golgi apparatus	0.00566195	0.0292377
positive regulation of cellular extravasation	0.00566195	0.0292377
response to antineoplastic agent	0.00567852	0.0292652
small molecule biosynthetic process	0.00570356	0.0292652
regulation of amyloid precursor protein catabolic process	0.00571509	0.0292652
protein localization to basolateral plasma membrane	0.00572141	0.0292652
membrane fusion involved in viral entry into host cell	0.00572141	0.0292652
negative regulation of dopamine secretion	0.00572141	0.0292652
positive regulation of ER-associated ubiquitin-dependent protein catabolic process	0.00572141	0.0292652
coenzyme transport	0.00572141	0.0292652
sperm ejaculation	0.00572141	0.0292652
positive regulation of female gonad development	0.00572141	0.0292652
[truncated: 339 more rows]

## Sheet: GOs (More in exosomes)
GO Processes	P-value	FDR
cellular nitrogen compound metabolic process	3.562e-77	3.943e-73
cellular component organization or biogenesis	2.66e-72	1.472e-68
cellular process	1.909e-71	7.042e-68
cellular nitrogen compound biosynthetic process	1.319e-68	3.365e-65
cellular component organization	1.52e-68	3.365e-65
cellular metabolic process	2.782e-68	5.131e-65
biosynthetic process	4.579e-66	7.239e-63
SRP-dependent cotranslational protein targeting to membrane	4.262e-65	5.896e-62
cellular biosynthetic process	1.405e-64	1.727e-61
cotranslational protein targeting to membrane	3.364e-64	3.723e-61
organic substance biosynthetic process	6.716e-64	6.757e-61
metabolic process	2.491e-62	2.297e-59
protein-containing complex subunit organization	1.816e-61	1.546e-58
nucleobase-containing compound metabolic process	5.832e-61	4.61e-58
cellular aromatic compound metabolic process	7.272e-61	5.365e-58
heterocycle metabolic process	1.331e-60	9.206e-58
translational initiation	9.324e-60	6.07e-57
nuclear-transcribed mRNA catabolic process, nonsense-mediated decay	4.163e-59	2.559e-56
viral gene expression	7.466e-58	4.274e-55
negative regulation of biological process	7.724e-58	4.274e-55
protein targeting to ER	8.158e-58	4.299e-55
organic cyclic compound metabolic process	1.844e-56	9.275e-54
cellular component biogenesis	2.192e-56	1.055e-53
nucleic acid metabolic process	7.618e-56	3.41e-53
cellular macromolecule biosynthetic process	7.704e-56	3.41e-53
establishment of protein localization to endoplasmic reticulum	1.15e-55	4.896e-53
macromolecule biosynthetic process	1.198e-55	4.912e-53
viral transcription	3.338e-55	1.319e-52
nitrogen compound metabolic process	1.744e-53	6.654e-51
cellular component assembly	1.854e-52	6.839e-50
cellular macromolecule metabolic process	2.235e-52	7.981e-50
organelle organization	1.451e-51	5.02e-49
cellular protein-containing complex assembly	4.218e-51	1.415e-48
mitotic cell cycle	4.839e-49	1.575e-46
protein-containing complex assembly	5.641e-49	1.784e-46
nuclear-transcribed mRNA catabolic process	6.44e-49	1.98e-46
peptide biosynthetic process	2.072e-48	6.198e-46
macromolecule metabolic process	3.328e-48	9.692e-46
protein localization to endoplasmic reticulum	4.07e-48	1.155e-45
translation	4.553e-48	1.26e-45
organic substance metabolic process	5.236e-48	1.413e-45
mRNA catabolic process	5.686e-46	1.498e-43
gene expression	6.746e-46	1.736e-43
nucleobase-containing compound catabolic process	2.756e-45	6.931e-43
negative regulation of gene expression	2.881e-45	7.085e-43
RNA catabolic process	5.883e-45	1.415e-42
primary metabolic process	6.318e-45	1.488e-42
peptide metabolic process	6.863e-45	1.582e-42
negative regulation of macromolecule metabolic process	1.412e-44	3.19e-42
cellular nitrogen compound catabolic process	4.596e-44	1.017e-41
negative regulation of metabolic process	8.828e-44	1.916e-41
positive regulation of cellular process	6.092e-43	1.296e-40
mitotic cell cycle process	1.782e-42	3.722e-40
heterocycle catabolic process	4.649e-42	9.527e-40
protein targeting to membrane	1.935e-41	3.895e-39
regulation of cell cycle	2.243e-41	4.432e-39
cell cycle	3.295e-41	6.379e-39
amide biosynthetic process	3.343e-41	6.379e-39
aromatic compound catabolic process	1.455e-40	2.73e-38
cell cycle process	3.796e-40	7.003e-38
viral process	4.878e-39	8.85e-37
regulation of gene expression	6.254e-39	1.116e-36
negative regulation of cellular process	2.308e-38	4.055e-36
positive regulation of biological process	4.171e-38	7.212e-36
symbiont process	4.638e-38	7.897e-36
organic cyclic compound catabolic process	4.177e-37	7.004e-35
regulation of macromolecule metabolic process	5.739e-37	9.48e-35
regulation of metabolic process	5.924e-37	9.641e-35
positive regulation of metabolic process	7.059e-37	1.132e-34
positive regulation of macromolecule metabolic process	1.06e-36	1.675e-34
RNA metabolic process	3.147e-36	4.906e-34
interspecies interaction between organisms	1.548e-35	2.379e-33
establishment of protein localization to membrane	3.972e-35	6.022e-33
establishment of protein localization to organelle	2.082e-34	3.114e-32
regulation of cell cycle process	4.605e-34	6.795e-32
positive regulation of gene expression	6.443e-34	9.382e-32
cell division	6.85e-34	9.845e-32
cellular amide metabolic process	1.11e-33	1.575e-31
positive regulation of nitrogen compound metabolic process	1.374e-33	1.925e-31
positive regulation of cellular metabolic process	1.699e-33	2.35e-31
regulation of mitotic cell cycle	3.172e-33	4.334e-31
protein targeting	8.581e-33	1.158e-30
animal organ development	2.953e-32	3.938e-30
organonitrogen compound biosynthetic process	4.301e-32	5.667e-30
developmental process	4.385e-32	5.709e-30
system development	1.102e-31	1.418e-29
mRNA metabolic process	1.13e-31	1.437e-29
cytoplasmic translation	3.925e-30	4.937e-28
multicellular organism development	5.421e-30	6.741e-28
oxidative phosphorylation	3.158e-29	3.883e-27
chromosome organization	3.262e-29	3.967e-27
protein localization to organelle	3.517e-29	4.231e-27
response to stress	5.319e-29	6.329e-27
positive regulation of cellular biosynthetic process	6.383e-29	7.515e-27
positive regulation of biosynthetic process	7.612e-29	8.868e-27
localization	8.098e-29	9.336e-27
regulation of cell population proliferation	1.009e-28	1.151e-26
anatomical structure development	1.087e-28	1.228e-26
protein localization to membrane	1.375e-28	1.537e-26
organonitrogen compound metabolic process	2.409e-28	2.666e-26
regulation of nitrogen compound metabolic process	5.933e-28	6.501e-26
ATP metabolic process	6.489e-28	7.041e-26
aromatic compound biosynthetic process	1.165e-27	1.252e-25
response to abiotic stimulus	1.58e-27	1.681e-25
regulation of cellular protein metabolic process	2.552e-27	2.69e-25
cellular localization	3.615e-27	3.774e-25
regulation of cellular metabolic process	6.875e-27	7.111e-25
protein-DNA complex assembly	7.135e-27	7.311e-25
heterocycle biosynthetic process	7.676e-27	7.794e-25
cellular response to stress	1.141e-26	1.148e-24
organic cyclic compound biosynthetic process	1.197e-26	1.193e-24
positive regulation of macromolecule biosynthetic process	1.316e-26	1.3e-24
multi-organism process	1.506e-26	1.475e-24
regulation of protein metabolic process	1.673e-26	1.624e-24
cell population proliferation	2.635e-26	2.536e-24
response to organic substance	3.219e-26	3.071e-24
regulation of primary metabolic process	3.308e-26	3.129e-24
DNA metabolic process	3.417e-26	3.205e-24
nucleobase-containing compound biosynthetic process	5.005e-26	4.655e-24
negative regulation of nitrogen compound metabolic process	5.189e-26	4.785e-24
regulation of cellular biosynthetic process	5.939e-26	5.432e-24
DNA conformation change	6.88e-26	6.242e-24
negative regulation of cellular metabolic process	1.192e-25	1.073e-23
regulation of biosynthetic process	2.071e-25	1.848e-23
negative regulation of biosynthetic process	2.823e-25	2.5e-23
negative regulation of cell cycle	7.042e-25	6.185e-23
DNA packaging	7.382e-25	6.433e-23
organic substance catabolic process	8.071e-25	6.978e-23
cellular protein metabolic process	8.771e-25	7.525e-23
cellular developmental process	9.097e-25	7.744e-23
cellular response to chemical stimulus	1.062e-24	8.975e-23
regulation of developmental process	1.197e-24	1.004e-22
macromolecule catabolic process	1.356e-24	1.129e-22
mitotic cell cycle phase transition	1.685e-24	1.392e-22
regulation of cellular macromolecule biosynthetic process	2.064e-24	1.685e-22
regulation of organelle organization	2.07e-24	1.685e-22
cellular macromolecule catabolic process	2.388e-24	1.929e-22
cell cycle phase transition	2.558e-24	2.051e-22
cellular response to organic substance	4.553e-24	3.625e-22
regulation of phosphate metabolic process	4.705e-24	3.719e-22
cell differentiation	4.848e-24	3.805e-22
regulation of phosphorus metabolic process	5.074e-24	3.955e-22
positive regulation of cell population proliferation	5.277e-24	4.084e-22
regulation of multicellular organismal process	5.946e-24	4.569e-22
protein-DNA complex subunit organization	7.52e-24	5.74e-22
establishment of localization in cell	7.747e-24	5.872e-22
negative regulation of cellular macromolecule biosynthetic process	1.21e-23	9.111e-22
positive regulation of nucleobase-containing compound metabolic process	1.752e-23	1.31e-21
regulation of protein phosphorylation	1.883e-23	1.398e-21
regulation of macromolecule biosynthetic process	2.047e-23	1.51e-21
generation of precursor metabolites and energy	2.115e-23	1.55e-21
cellular response to DNA damage stimulus	2.863e-23	2.085e-21
positive regulation of signal transduction	3.025e-23	2.188e-21
negative regulation of cellular biosynthetic process	3.646e-23	2.62e-21
tube morphogenesis	3.914e-23	2.795e-21
gland development	4.173e-23	2.961e-21
response to endogenous stimulus	4.803e-23	3.385e-21
catabolic process	4.853e-23	3.399e-21
regulation of phosphorylation	7.06e-23	4.914e-21
negative regulation of macromolecule biosynthetic process	9.105e-23	6.298e-21
regulation of mitotic cell cycle phase transition	9.259e-23	6.364e-21
positive regulation of RNA metabolic process	9.747e-23	6.659e-21
response to oxygen-containing compound	1.099e-22	7.464e-21
tube development	1.21e-22	8.164e-21
regulation of signal transduction	1.28e-22	8.585e-21
nervous system development	1.4e-22	9.336e-21
ATP synthesis coupled electron transport	1.553e-22	1.029e-20
negative regulation of nucleobase-containing compound metabolic process	1.575e-22	1.037e-20
chromatin assembly	1.65e-22	1.08e-20
regulation of protein modification process	2.126e-22	1.384e-20
establishment of localization	2.257e-22	1.461e-20
regulation of cell communication	2.352e-22	1.514e-20
positive regulation of cellular protein metabolic process	2.588e-22	1.656e-20
regulation of cellular component organization	2.927e-22	1.862e-20
regulation of cell cycle phase transition	3.27e-22	2.068e-20
regulation of signaling	3.3e-22	2.075e-20
positive regulation of protein metabolic process	3.752e-22	2.346e-20
regulation of molecular function	6.535e-22	4.063e-20
mitochondrial ATP synthesis coupled electron transport	7.533e-22	4.658e-20
regulation of cell differentiation	7.725e-22	4.749e-20
central nervous system development	1.054e-21	6.446e-20
negative regulation of RNA metabolic process	1.244e-21	7.565e-20
regulation of nucleobase-containing compound metabolic process	1.254e-21	7.581e-20
response to drug	1.714e-21	1.031e-19
cellular catabolic process	1.761e-21	1.053e-19
positive regulation of transcription, DNA-templated	2.407e-21	1.432e-19
negative regulation of cell communication	3.295e-21	1.942e-19
positive regulation of cell cycle	3.299e-21	1.942e-19
negative regulation of signaling	4.526e-21	2.65e-19
positive regulation of nucleic acid-templated transcription	4.618e-21	2.69e-19
mitochondrion organization	4.964e-21	2.869e-19
positive regulation of RNA biosynthetic process	4.977e-21	2.869e-19
response to toxic substance	5.032e-21	2.886e-19
regulation of cell death	5.316e-21	3.033e-19
regulation of RNA metabolic process	5.539e-21	3.144e-19
anatomical structure morphogenesis	6.914e-21	3.904e-19
posttranscriptional regulation of gene expression	6.972e-21	3.917e-19
regulation of programmed cell death	7.718e-21	4.314e-19
negative regulation of mitotic cell cycle	7.951e-21	4.422e-19
nucleosome assembly	1.277e-20	7.068e-19
regulation of multicellular organismal development	1.694e-20	9.325e-19
phosphate-containing compound metabolic process	1.878e-20	1.029e-18
protein metabolic process	2.162e-20	1.178e-18
regulation of apoptotic process	2.58e-20	1.4e-18
phosphorylation	2.79e-20	1.506e-18
tissue development	2.9e-20	1.558e-18
positive regulation of cell communication	3.154e-20	1.686e-18
positive regulation of signaling	3.217e-20	1.711e-18
mitochondrial translational elongation	4.031e-20	2.135e-18
cell activation	4.382e-20	2.309e-18
regulation of epithelial cell proliferation	4.727e-20	2.479e-18
positive regulation of phosphate metabolic process	5.001e-20	2.598e-18
positive regulation of phosphorus metabolic process	5.001e-20	2.598e-18
response to organic cyclic compound	5.438e-20	2.812e-18
phosphorus metabolic process	5.478e-20	2.82e-18
regulation of biological quality	6.137e-20	3.144e-18
negative regulation of signal transduction	6.808e-20	3.472e-18
cellular protein localization	7.333e-20	3.723e-18
mitochondrial translational termination	1.073e-19	5.42e-18
cellular macromolecule localization	1.535e-19	7.721e-18
neurogenesis	1.544e-19	7.732e-18
cytoskeleton organization	1.657e-19	8.258e-18
chromosome segregation	1.758e-19	8.726e-18
regulation of protein kinase activity	1.777e-19	8.78e-18
negative regulation of cell cycle process	2.027e-19	9.972e-18
protein localization	3.197e-19	1.566e-17
positive regulation of protein phosphorylation	3.726e-19	1.817e-17
intracellular transport	3.822e-19	1.855e-17
electron transport chain	3.876e-19	1.873e-17
ribonucleoprotein complex biogenesis	4.846e-19	2.332e-17
positive regulation of molecular function	5.832e-19	2.794e-17
nuclear division	8.987e-19	4.287e-17
respiratory electron transport chain	9.557e-19	4.539e-17
regulation of transferase activity	1.141e-18	5.398e-17
response to lipid	1.281e-18	6.034e-17
negative regulation of nucleic acid-templated transcription	1.314e-18	6.164e-17
translational termination	1.377e-18	6.432e-17
negative regulation of RNA biosynthetic process	1.801e-18	8.375e-17
negative regulation of transcription, DNA-templated	1.81e-18	8.383e-17
mitotic nuclear division	1.828e-18	8.43e-17
intracellular signal transduction	1.877e-18	8.621e-17
growth	2.005e-18	9.167e-17
chromatin assembly or disassembly	2.249e-18	1.024e-16
regeneration	2.572e-18	1.167e-16
regulation of kinase activity	3.571e-18	1.613e-16
anatomical structure formation involved in morphogenesis	4.019e-18	1.808e-16
positive regulation of intracellular signal transduction	4.166e-18	1.867e-16
epithelium development	4.589e-18	2.048e-16
tissue morphogenesis	6.168e-18	2.741e-16
developmental growth	6.402e-18	2.834e-16
regulation of anatomical structure morphogenesis	9.296e-18	4.099e-16
transport	9.695e-18	4.258e-16
response to inorganic substance	9.958e-18	4.356e-16
organelle fission	1.025e-17	4.468e-16
ribonucleoprotein complex assembly	1.221e-17	5.297e-16
response to hypoxia	1.319e-17	5.7e-16
brain development	1.711e-17	7.368e-16
cellular response to oxygen-containing compound	1.755e-17	7.529e-16
positive regulation of phosphorylation	1.952e-17	8.343e-16
regulation of RNA biosynthetic process	2.042e-17	8.691e-16
negative regulation of cell death	2.098e-17	8.896e-16
DNA repair	2.156e-17	9.106e-16
macromolecule localization	2.365e-17	9.951e-16
regulation of nucleic acid-templated transcription	2.967e-17	1.244e-15
head development	3.33e-17	1.391e-15
nucleosome organization	4.856e-17	2.021e-15
regulation of transcription, DNA-templated	5.402e-17	2.239e-15
response to hormone	5.444e-17	2.248e-15
cellular response to endogenous stimulus	5.464e-17	2.248e-15
epithelial tube morphogenesis	6.68e-17	2.738e-15
circulatory system development	8.804e-17	3.595e-15
regulation of nuclear division	9.363e-17	3.81e-15
glial cell differentiation	9.945e-17	4.031e-15
response to decreased oxygen levels	1.165e-16	4.706e-15
non-canonical Wnt signaling pathway	1.26e-16	5.071e-15
actin filament-based process	1.265e-16	5.074e-15
regulation of actin filament-based process	1.273e-16	5.086e-15
generation of neurons	1.419e-16	5.65e-15
morphogenesis of an epithelium	1.485e-16	5.889e-15
regulation of cytoskeleton organization	1.919e-16	7.587e-15
regulation of intracellular signal transduction	2.271e-16	8.946e-15
regulation of catalytic activity	2.375e-16	9.32e-15
cellular response to environmental stimulus	2.571e-16	1.002e-14
cellular response to abiotic stimulus	2.571e-16	1.002e-14
regulation of cell division	2.708e-16	1.051e-14
negative regulation of multicellular organismal process	3.002e-16	1.161e-14
mitochondrial translation	3.209e-16	1.238e-14
regulation of protein serine/threonine kinase activity	3.766e-16	1.447e-14
positive regulation of multicellular organismal process	3.808e-16	1.458e-14
ribonucleoprotein complex subunit organization	3.854e-16	1.471e-14
chromatin organization	4.251e-16	1.617e-14
cell development	4.585e-16	1.738e-14
regulation of mRNA catabolic process	5.802e-16	2.191e-14
regulation of mitotic nuclear division	5.848e-16	2.201e-14
positive regulation of transcription by RNA polymerase II	6.6e-16	2.476e-14
response to antibiotic	7.047e-16	2.635e-14
negative regulation of mitotic cell cycle phase transition	7.211e-16	2.687e-14
DNA replication-independent nucleosome assembly	8.048e-16	2.989e-14
positive regulation of cell cycle process	8.241e-16	3.05e-14
embryo development	9.799e-16	3.615e-14
negative regulation of organelle organization	1.351e-15	4.967e-14
regulation of mRNA stability	1.37e-15	5.019e-14
positive regulation of protein modification process	1.481e-15	5.409e-14
DNA replication-independent nucleosome organization	1.492e-15	5.425e-14
positive regulation of developmental process	1.495e-15	5.425e-14
response to alcohol	1.522e-15	5.506e-14
cell cycle checkpoint	1.534e-15	5.528e-14
mitotic sister chromatid segregation	1.611e-15	5.789e-14
regulation of cell cycle G2/M phase transition	2.381e-15	8.529e-14
negative regulation of programmed cell death	2.395e-15	8.548e-14
regulation of localization	2.614e-15	9.303e-14
translational elongation	2.748e-15	9.749e-14
regulation of multi-organism process	2.833e-15	1.002e-13
negative regulation of response to stimulus	2.912e-15	1.026e-13
regulation of RNA stability	3.247e-15	1.141e-13
leukocyte activation	3.455e-15	1.21e-13
cellular protein complex disassembly	3.567e-15	1.245e-13
response to organonitrogen compound	3.84e-15	1.336e-13
regulation of cellular component movement	4.261e-15	1.478e-13
cell activation involved in immune response	4.399e-15	1.522e-13
regulation of G2/M transition of mitotic cell cycle	4.439e-15	1.53e-13
regulation of response to stimulus	4.556e-15	1.565e-13
negative regulation of cell differentiation	4.569e-15	1.565e-13
positive regulation of cellular component movement	4.876e-15	1.665e-13
negative regulation of cell cycle phase transition	5.803e-15	1.975e-13
transcription by RNA polymerase II	5.819e-15	1.975e-13
negative regulation of cellular component organization	5.96e-15	2.017e-13
leukocyte degranulation	6.075e-15	2.05e-13
response to oxygen levels	6.107e-15	2.054e-13
leukocyte activation involved in immune response	6.411e-15	2.15e-13
negative regulation of developmental process	7.639e-15	2.554e-13
reproductive process	8.355e-15	2.785e-13
cellular response to cytokine stimulus	8.409e-15	2.792e-13
positive regulation of cell migration	8.426e-15	2.792e-13
transcription, DNA-templated	9.02e-15	2.974e-13
animal organ morphogenesis	9.03e-15	2.974e-13
response to growth factor	9.1e-15	2.988e-13
heart development	9.771e-15	3.199e-13
nucleic acid-templated transcription	9.918e-15	3.238e-13
regulated exocytosis	1.1e-14	3.579e-13
reproduction	1.179e-14	3.825e-13
negative regulation of transcription by RNA polymerase II	1.193e-14	3.86e-13
nucleoside triphosphate metabolic process	1.284e-14	4.141e-13
centromere complex assembly	1.357e-14	4.366e-13
animal organ regeneration	1.38e-14	4.428e-13
RNA biosynthetic process	1.466e-14	4.688e-13
actin cytoskeleton organization	1.489e-14	4.75e-13
positive regulation of apoptotic process	1.561e-14	4.964e-13
cellular component disassembly	1.583e-14	5.021e-13
positive regulation of cell motility	1.669e-14	5.277e-13
response to wounding	1.766e-14	5.556e-13
reproductive system development	1.767e-14	5.556e-13
regulation of cell motility	1.798e-14	5.638e-13
cellular respiration	1.804e-14	5.639e-13
negative regulation of apoptotic process	1.846e-14	5.754e-13
neutrophil degranulation	2.006e-14	6.236e-13
positive regulation of cellular component organization	2.183e-14	6.766e-13
response to estradiol	2.315e-14	7.155e-13
positive regulation of kinase activity	2.343e-14	7.223e-13
response to mechanical stimulus	2.483e-14	7.634e-13
positive regulation of programmed cell death	2.677e-14	8.208e-13
DNA replication	2.784e-14	8.511e-13
positive regulation of cell death	2.832e-14	8.633e-13
myeloid leukocyte mediated immunity	3.076e-14	9.351e-13
regulation of animal organ morphogenesis	3.106e-14	9.416e-13
regulation of cell migration	3.213e-14	9.672e-13
neutrophil activation involved in immune response	3.215e-14	9.672e-13
response to nitrogen compound	3.216e-14	9.672e-13
regulation of translation	3.245e-14	9.731e-13
nuclear chromosome segregation	3.393e-14	1.015e-12
anaphase-promoting complex-dependent catabolic process	3.462e-14	1.033e-12
sister chromatid segregation	3.489e-14	1.038e-12
regulation of morphogenesis of an epithelium	3.702e-14	1.098e-12
epithelial cell development	4.107e-14	1.215e-12
gliogenesis	4.159e-14	1.227e-12
reproductive structure development	4.176e-14	1.229e-12
positive regulation of locomotion	4.294e-14	1.261e-12
neutrophil activation	4.359e-14	1.276e-12
regulation of locomotion	4.645e-14	1.356e-12
purine nucleoside triphosphate metabolic process	4.67e-14	1.36e-12
energy derivation by oxidation of organic compounds	5.344e-14	1.552e-12
forebrain development	5.632e-14	1.632e-12
myeloid cell activation involved in immune response	5.651e-14	1.633e-12
myeloid leukocyte activation	6.092e-14	1.756e-12
chromatin remodeling at centromere	6.648e-14	1.911e-12
regulation of gene silencing	6.71e-14	1.924e-12
neutrophil mediated immunity	6.895e-14	1.972e-12
positive regulation of protein kinase activity	7.112e-14	2.029e-12
intracellular protein transport	7.186e-14	2.044e-12
positive regulation of organelle organization	7.604e-14	2.158e-12
granulocyte activation	7.726e-14	2.187e-12
cellular response to growth factor stimulus	8.345e-14	2.356e-12
regulation of cell development	8.986e-14	2.53e-12
positive regulation of transferase activity	9.499e-14	2.668e-12
ribosome assembly	1.072e-13	3.004e-12
positive regulation of response to stimulus	1.102e-13	3.079e-12
response to cytokine	1.134e-13	3.162e-12
cellular response to drug	1.286e-13	3.575e-12
positive regulation of cell-matrix adhesion	1.376e-13	3.818e-12
cell cycle G1/S phase transition	1.545e-13	4.275e-12
regulation of DNA-binding transcription factor activity	1.608e-13	4.437e-12
ribosome biogenesis	1.627e-13	4.479e-12
muscle structure development	1.658e-13	4.552e-12
regulation of biological process	1.797e-13	4.923e-12
mammary gland development	1.829e-13	4.998e-12
positive regulation of catalytic activity	1.873e-13	5.105e-12
regulation of mRNA metabolic process	1.958e-13	5.324e-12
aging	2.117e-13	5.742e-12
cellular response to toxic substance	2.211e-13	5.982e-12
regulation of cellular amide metabolic process	2.246e-13	6.063e-12
regulation of neural precursor cell proliferation	2.276e-13	6.129e-12
positive regulation of epithelial cell proliferation	2.51e-13	6.742e-12
supramolecular fiber organization	2.787e-13	7.467e-12
glial cell development	3.012e-13	8.051e-12
mitochondrial electron transport, NADH to ubiquinone	4.046e-13	1.079e-11
protein-containing complex disassembly	4.321e-13	1.149e-11
response to acid chemical	4.418e-13	1.173e-11
G1/S transition of mitotic cell cycle	4.525e-13	1.198e-11
mitochondrial gene expression	4.945e-13	1.306e-11
cellular response to organic cyclic compound	5.229e-13	1.378e-11
mitochondrial transport	5.597e-13	1.471e-11
oxidation-reduction process	5.872e-13	1.54e-11
Wnt signaling pathway, planar cell polarity pathway	6.075e-13	1.589e-11
response to chemical	6.496e-13	1.696e-11
mitochondrial membrane organization	6.694e-13	1.743e-11
response to radiation	7.351e-13	1.907e-11
mitochondrial respiratory chain complex assembly	7.373e-13	1.907e-11
somatic stem cell population maintenance	7.373e-13	1.907e-11
movement of cell or subcellular component	8.201e-13	2.116e-11
apoptotic process	9.019e-13	2.321e-11
neuron differentiation	9.048e-13	2.323e-11
immune effector process	9.275e-13	2.376e-11
response to stimulus	9.598e-13	2.453e-11
positive regulation of cell differentiation	1.036e-12	2.641e-11
mesenchyme development	1.128e-12	2.87e-11
midbrain development	1.238e-12	3.142e-11
cellular response to hypoxia	1.252e-12	3.17e-11
purine ribonucleoside triphosphate metabolic process	1.402e-12	3.542e-11
negative regulation of protein modification process	1.453e-12	3.664e-11
wound healing	1.652e-12	4.156e-11
regulation of neurogenesis	2.012e-12	5.048e-11
response to metal ion	2.051e-12	5.136e-11
stem cell population maintenance	2.28e-12	5.696e-11
organelle assembly	2.783e-12	6.918e-11
mitochondrial respiratory chain complex I assembly	2.788e-12	6.918e-11
NADH dehydrogenase complex assembly	2.788e-12	6.918e-11
negative regulation of cell population proliferation	2.877e-12	7.123e-11
developmental process involved in reproduction	2.963e-12	7.321e-11
cell surface receptor signaling pathway	3.266e-12	8.05e-11
response to external stimulus	3.283e-12	8.075e-11
establishment of protein localization	3.504e-12	8.599e-11
regulation of actin cytoskeleton organization	3.524e-12	8.628e-11
positive regulation of protein serine/threonine kinase activity	3.76e-12	9.185e-11
exocytosis	3.852e-12	9.39e-11
response to ethanol	3.896e-12	9.476e-11
DNA-dependent DNA replication	3.941e-12	9.564e-11
cellular response to oxygen levels	3.954e-12	9.576e-11
negative regulation of Wnt signaling pathway	5.27e-12	1.273e-10
cellular response to decreased oxygen levels	5.532e-12	1.334e-10
regulation of binding	5.631e-12	1.355e-10
positive regulation of cytoskeleton organization	5.797e-12	1.39e-10
regulation of apoptotic signaling pathway	5.803e-12	1.39e-10
mitotic cell cycle checkpoint	5.99e-12	1.432e-10
cell death	6.566e-12	1.566e-10
maintenance of cell number	7.236e-12	1.722e-10
response to ketone	8.718e-12	2.07e-10
embryonic morphogenesis	9.06e-12	2.143e-10
regulation of protein localization	9.061e-12	2.143e-10
response to steroid hormone	9.178e-12	2.166e-10
regulation of response to stress	1.001e-11	2.358e-10
response to corticosteroid	1.062e-11	2.494e-10
regulation of Wnt signaling pathway	1.104e-11	2.588e-10
immune system process	1.242e-11	2.906e-10
morphogenesis of a branching structure	1.33e-11	3.105e-10
ribonucleoside triphosphate metabolic process	1.565e-11	3.647e-10
regulation of MAPK cascade	1.828e-11	4.249e-10
regulation of nervous system development	1.986e-11	4.607e-10
biological regulation	2.127e-11	4.924e-10
mammary gland morphogenesis	2.15e-11	4.968e-10
locomotion	2.262e-11	5.216e-10
homeostatic process	2.402e-11	5.527e-10
microtubule cytoskeleton organization	2.514e-11	5.773e-10
organelle localization	2.741e-11	6.276e-10
neuron development	2.745e-11	6.276e-10
osteoblast differentiation	2.78e-11	6.343e-10
response to virus	2.815e-11	6.41e-10
positive regulation of neural precursor cell proliferation	2.964e-11	6.723e-10
mammary gland epithelium development	2.964e-11	6.723e-10
positive regulation of MAPK cascade	3.066e-11	6.939e-10
regulation of transcription by RNA polymerase II	3.095e-11	6.991e-10
negative regulation of canonical Wnt signaling pathway	3.161e-11	7.125e-10
purine ribonucleoside triphosphate biosynthetic process	3.492e-11	7.855e-10
response to glucocorticoid	3.513e-11	7.887e-10
regulation of canonical Wnt signaling pathway	3.567e-11	7.992e-10
regulation of anatomical structure size	3.64e-11	8.138e-10
neuron projection development	4.011e-11	8.949e-10
gland morphogenesis	4.059e-11	9.039e-10
negative regulation of molecular function	4.386e-11	9.747e-10
chromatin remodeling	4.436e-11	9.837e-10
regulation of viral process	4.592e-11	1.016e-09
regulation of establishment of planar polarity	4.598e-11	1.016e-09
cellular component morphogenesis	4.981e-11	1.098e-09
cell projection organization	5.157e-11	1.135e-09
purine nucleoside triphosphate biosynthetic process	5.178e-11	1.137e-09
negative regulation of cellular protein metabolic process	5.224e-11	1.145e-09
morphogenesis of a branching epithelium	5.656e-11	1.237e-09
CENP-A containing nucleosome assembly	5.843e-11	1.273e-09
CENP-A containing chromatin organization	5.843e-11	1.273e-09
regulation of viral genome replication	6.339e-11	1.378e-09
regulation of gene silencing by miRNA	7.24e-11	1.571e-09
rRNA processing	7.346e-11	1.591e-09
protein complex oligomerization	7.369e-11	1.593e-09
response to peptide	7.398e-11	1.596e-09
DNA integrity checkpoint	7.532e-11	1.622e-09
microtubule cytoskeleton organization involved in mitosis	7.801e-11	1.676e-09
ribosomal large subunit biogenesis	8.547e-11	1.833e-09
response to extracellular stimulus	8.674e-11	1.857e-09
negative regulation of gene silencing	9.229e-11	1.972e-09
plasma membrane bounded cell projection organization	9.303e-11	1.984e-09
chordate embryonic development	1.019e-10	2.168e-09
blood vessel development	1.021e-10	2.168e-09
mammary gland duct morphogenesis	1.066e-10	2.261e-09
branching morphogenesis of an epithelial tube	1.133e-10	2.397e-09
secretion	1.207e-10	2.549e-09
regulation of epithelial cell migration	1.243e-10	2.619e-09
actin filament organization	1.247e-10	2.624e-09
cellular response to radiation	1.291e-10	2.711e-09
response to nutrient	1.315e-10	2.757e-09
spindle organization	1.35e-10	2.825e-09
positive regulation of mitotic cell cycle	1.355e-10	2.83e-09
cardiovascular system development	1.375e-10	2.866e-09
cell morphogenesis	1.476e-10	3.071e-09
DNA recombination	1.574e-10	3.267e-09
regulation of gene silencing by RNA	1.61e-10	3.33e-09
regulation of posttranscriptional gene silencing	1.61e-10	3.33e-09
positive regulation of DNA-binding transcription factor activity	1.618e-10	3.341e-09
positive regulation of focal adhesion assembly	1.764e-10	3.636e-09
liver development	1.879e-10	3.865e-09
regulation of chromosome organization	1.962e-10	4.028e-09
G2/M transition of mitotic cell cycle	2.068e-10	4.238e-09
regulation of cytokinesis	2.086e-10	4.267e-09
RNA processing	2.124e-10	4.337e-09
nucleoside triphosphate biosynthetic process	2.255e-10	4.595e-09
negative regulation of phosphate metabolic process	2.317e-10	4.715e-09
negative regulation of chromosome organization	2.514e-10	5.096e-09
negative regulation of phosphorus metabolic process	2.514e-10	5.096e-09
microtubule-based process	2.553e-10	5.165e-09
muscle contraction	2.658e-10	5.369e-09
hepaticobiliary system development	2.811e-10	5.667e-09
programmed cell death	2.862e-10	5.76e-09
blood vessel morphogenesis	2.876e-10	5.777e-09
positive regulation of epithelial cell migration	2.884e-10	5.782e-09
response to oxidative stress	2.95e-10	5.904e-09
sensory organ development	3.031e-10	6.054e-09
cell cycle G2/M phase transition	3.05e-10	6.082e-09
cell-cell signaling by wnt	3.144e-10	6.246e-09
Wnt signaling pathway	3.144e-10	6.246e-09
vasculature development	3.206e-10	6.358e-09
ribonucleoside triphosphate biosynthetic process	3.272e-10	6.478e-09
double-strand break repair via homologous recombination	3.467e-10	6.852e-09
regulation of vasculature development	3.541e-10	6.985e-09
protein transport	3.606e-10	7.101e-09
regulation of ossification	3.699e-10	7.27e-09
rRNA metabolic process	3.787e-10	7.431e-09
enzyme linked receptor protein signaling pathway	4.079e-10	7.989e-09
secretion by cell	4.135e-10	8.086e-09
cellular response to organonitrogen compound	4.44e-10	8.665e-09
recombinational repair	4.447e-10	8.665e-09
cellular response to nitrogen compound	4.857e-10	9.447e-09
negative regulation of protein metabolic process	4.924e-10	9.56e-09
urogenital system development	4.955e-10	9.603e-09
response to ionizing radiation	5.124e-10	9.913e-09
regulation of cell cycle G1/S phase transition	5.316e-10	1.027e-08
negative regulation of transport	5.387e-10	1.038e-08
cellular response to stimulus	5.394e-10	1.038e-08
cellular response to lipid	5.404e-10	1.038e-08
ribonucleoside metabolic process	5.42e-10	1.039e-08
regulation of catabolic process	5.453e-10	1.044e-08
embryo development ending in birth or egg hatching	5.549e-10	1.061e-08
response to nutrient levels	5.693e-10	1.086e-08
cellular homeostasis	5.797e-10	1.104e-08
regulation of cellular catabolic process	5.916e-10	1.125e-08
ATP biosynthetic process	5.925e-10	1.125e-08
negative regulation of viral genome replication	6.484e-10	1.229e-08
regulation of cell adhesion	6.498e-10	1.229e-08
regulation of hemopoiesis	6.594e-10	1.245e-08
regulation of supramolecular fiber organization	6.639e-10	1.252e-08
epithelial to mesenchymal transition	6.892e-10	1.297e-08
taxis	7.161e-10	1.346e-08
regulation of symbiosis, encompassing mutualism through parasitism	7.433e-10	1.392e-08
regulation of actin filament organization	7.433e-10	1.392e-08
negative regulation of neurogenesis	7.505e-10	1.403e-08
nucleoside metabolic process	8.101e-10	1.512e-08
histone exchange	8.175e-10	1.523e-08
chemotaxis	8.493e-10	1.58e-08
regulation of G1/S transition of mitotic cell cycle	8.862e-10	1.646e-08
ossification	8.962e-10	1.661e-08
regulation of transport	9.112e-10	1.686e-08
ATP-dependent chromatin remodeling	9.205e-10	1.698e-08
positive regulation of cell division	9.208e-10	1.698e-08
negative regulation of protein phosphorylation	9.449e-10	1.74e-08
regulation of DNA replication	9.522e-10	1.75e-08
regulation of cellular response to stress	9.671e-10	1.775e-08
regulation of actin filament bundle assembly	1.001e-09	1.834e-08
regulation of protein transport	1.007e-09	1.843e-08
embryonic organ development	1.026e-09	1.874e-08
peptide transport	1.09e-09	1.987e-08
glycosyl compound metabolic process	1.112e-09	2.021e-08
negative regulation of phosphorylation	1.112e-09	2.021e-08
regulation of peptide transport	1.127e-09	2.045e-08
muscle system process	1.173e-09	2.125e-08
establishment of organelle localization	1.182e-09	2.138e-08
vasculogenesis	1.213e-09	2.19e-08
regulation of fibroblast proliferation	1.277e-09	2.301e-08
cell aging	1.353e-09	2.435e-08
cardiac ventricle development	1.358e-09	2.44e-08
negative regulation of cell development	1.382e-09	2.476e-08
positive regulation of actin filament bundle assembly	1.383e-09	2.476e-08
multicellular organismal process	1.397e-09	2.498e-08
nucleobase-containing small molecule metabolic process	1.443e-09	2.576e-08
mitotic cytokinesis	1.494e-09	2.663e-08
regulation of hydrolase activity	1.65e-09	2.932e-08
positive regulation of apoptotic signaling pathway	1.65e-09	2.932e-08
hematopoietic or lymphoid organ development	1.656e-09	2.937e-08
chromosome condensation	1.722e-09	3.049e-08
positive regulation of cell junction assembly	1.737e-09	3.071e-08
amide transport	1.759e-09	3.105e-08
regulation of establishment of protein localization	1.801e-09	3.172e-08
regulation of response to external stimulus	1.803e-09	3.172e-08
endothelium development	1.902e-09	3.341e-08
ventricular septum development	1.98e-09	3.473e-08
mitochondrial ATP synthesis coupled proton transport	2.17e-09	3.801e-08
regulation of cell junction assembly	2.328e-09	4.07e-08
nitrogen compound transport	2.558e-09	4.465e-08
cell surface receptor signaling pathway involved in cell-cell signaling	2.593e-09	4.52e-08
mitochondrial transmembrane transport	2.708e-09	4.713e-08
sex differentiation	2.824e-09	4.907e-08
cellular response to ionizing radiation	2.834e-09	4.916e-08
liver regeneration	2.939e-09	5.09e-08
protein deubiquitination	3.009e-09	5.203e-08
nuclear DNA replication	3.085e-09	5.326e-08
negative regulation of transmembrane receptor protein serine/threonine kinase signaling pathway	3.471e-09	5.983e-08
regulation of neuron differentiation	3.651e-09	6.283e-08
epithelial cell differentiation	4.025e-09	6.917e-08
regulation of cell-matrix adhesion	4.056e-09	6.96e-08
positive regulation of chemotaxis	4.14e-09	7.093e-08
double-strand break repair	4.394e-09	7.516e-08
cell cycle DNA replication	4.53e-09	7.737e-08
cell projection morphogenesis	4.551e-09	7.761e-08
mitochondrial electron transport, cytochrome c to oxygen	4.837e-09	8.224e-08
aerobic electron transport chain	4.837e-09	8.224e-08
positive regulation of supramolecular fiber organization	4.933e-09	8.373e-08
immune system development	4.952e-09	8.392e-08
cellular response to hormone stimulus	4.99e-09	8.444e-08
digestive tract morphogenesis	5.782e-09	9.77e-08
cell motility	5.99e-09	1.009e-07
localization of cell	5.99e-09	1.009e-07
negative regulation of nervous system development	6.306e-09	1.061e-07
regulation of secretion	6.406e-09	1.076e-07
positive regulation of translation	6.421e-09	1.077e-07
regulation of growth	7.005e-09	1.173e-07
regulation of angiogenesis	7.151e-09	1.195e-07
muscle organ development	7.19e-09	1.2e-07
multicellular organismal reproductive process	7.401e-09	1.234e-07
regulation of viral life cycle	7.48e-09	1.245e-07
substantia nigra development	7.72e-09	1.283e-07
cell part morphogenesis	8.111e-09	1.346e-07
regulation of cellular localization	8.264e-09	1.369e-07
regulation of cyclin-dependent protein kinase activity	8.454e-09	1.399e-07
positive regulation of mitotic cell cycle phase transition	8.632e-09	1.426e-07
plasma membrane bounded cell projection morphogenesis	8.786e-09	1.449e-07
regulation of peptide secretion	8.995e-09	1.481e-07
digestive tract development	9.078e-09	1.493e-07
regulation of oxidoreductase activity	9.142e-09	1.501e-07
response to peptide hormone	9.304e-09	1.525e-07
regulation of stem cell differentiation	9.615e-09	1.574e-07
regulation of NIK/NF-kappaB signaling	9.682e-09	1.583e-07
positive regulation of cytokinesis	9.7e-09	1.583e-07
protein modification by small protein removal	9.722e-09	1.585e-07
nucleotide metabolic process	9.95e-09	1.619e-07
heart morphogenesis	1.028e-08	1.671e-07
drug metabolic process	1.041e-08	1.689e-07
proton transmembrane transport	1.069e-08	1.731e-07
tube formation	1.084e-08	1.751e-07
cellular response to oxidative stress	1.084e-08	1.751e-07
MAPK cascade	1.088e-08	1.756e-07
regulation of chemotaxis	1.109e-08	1.786e-07
neuron projection morphogenesis	1.126e-08	1.811e-07
positive regulation of multi-organism process	1.144e-08	1.836e-07
telencephalon development	1.145e-08	1.836e-07
multicellular organism reproduction	1.146e-08	1.836e-07
mitotic DNA replication	1.149e-08	1.837e-07
positive regulation of adherens junction organization	1.159e-08	1.851e-07
nucleoside phosphate metabolic process	1.195e-08	1.903e-07
cellular response to external stimulus	1.195e-08	1.903e-07
regulation of chromosome segregation	1.266e-08	2.013e-07
inner mitochondrial membrane organization	1.287e-08	2.044e-07
ribosomal large subunit assembly	1.359e-08	2.155e-07
regulation of DNA binding	1.426e-08	2.257e-07
protein phosphorylation	1.439e-08	2.275e-07
rhythmic process	1.46e-08	2.306e-07
cellular divalent inorganic cation homeostasis	1.475e-08	2.324e-07
response to calcium ion	1.476e-08	2.324e-07
positive regulation of gene expression, epigenetic	1.54e-08	2.421e-07
epithelial tube formation	1.554e-08	2.437e-07
multi-organism reproductive process	1.555e-08	2.437e-07
regulation of stem cell proliferation	1.602e-08	2.507e-07
cell migration	1.633e-08	2.552e-07
positive regulation of fibroblast proliferation	1.643e-08	2.565e-07
regulation of endothelial cell migration	1.676e-08	2.612e-07
mitotic spindle organization	1.716e-08	2.668e-07
regulation of adherens junction organization	1.716e-08	2.668e-07
regulation of wound healing	1.744e-08	2.707e-07
regulation of system process	1.764e-08	2.734e-07
positive regulation of cellular protein localization	1.804e-08	2.793e-07
oligodendrocyte development	1.883e-08	2.907e-07
positive regulation of DNA replication	1.883e-08	2.907e-07
negative regulation of mitotic nuclear division	1.909e-08	2.943e-07
embryonic epithelial tube formation	1.952e-08	3.005e-07
regulation of muscle system process	1.956e-08	3.007e-07
tissue regeneration	2.008e-08	3.082e-07
response to mineralocorticoid	2.035e-08	3.12e-07
positive regulation of cell-substrate adhesion	2.063e-08	3.157e-07
muscle tissue development	2.1e-08	3.211e-07
signal transduction by protein phosphorylation	2.32e-08	3.542e-07
regulation of focal adhesion assembly	2.327e-08	3.543e-07
regulation of cell-substrate junction assembly	2.327e-08	3.543e-07
regulation of sprouting angiogenesis	2.349e-08	3.571e-07
in utero embryonic development	2.364e-08	3.589e-07
regulation of protein secretion	2.386e-08	3.617e-07
oligodendrocyte differentiation	2.525e-08	3.823e-07
morphogenesis of embryonic epithelium	2.538e-08	3.838e-07
regulation of muscle contraction	2.554e-08	3.856e-07
digestive system development	2.567e-08	3.87e-07
positive regulation of cell cycle phase transition	2.614e-08	3.936e-07
positive regulation of vasculature development	2.698e-08	4.057e-07
response to organophosphorus	2.764e-08	4.15e-07
planar cell polarity pathway involved in neural tube closure	2.81e-08	4.214e-07
cochlea morphogenesis	2.847e-08	4.264e-07
protein tetramerization	2.872e-08	4.296e-07
positive regulation of cell development	3.074e-08	4.576e-07
negative regulation of viral life cycle	3.076e-08	4.576e-07
regulation of transcription from RNA polymerase II promoter in response to hypoxia	3.076e-08	4.576e-07
neural precursor cell proliferation	3.076e-08	4.576e-07
male sex differentiation	3.133e-08	4.654e-07
positive regulation of stress fiber assembly	3.34e-08	4.954e-07
hemopoiesis	3.427e-08	5.077e-07
positive regulation of cell adhesion	3.474e-08	5.14e-07
regulation of peptide hormone secretion	3.504e-08	5.177e-07
mesenchymal cell differentiation	3.602e-08	5.315e-07
double-strand break repair via break-induced replication	3.679e-08	5.422e-07
DNA damage checkpoint	3.704e-08	5.445e-07
regulation of epithelial cell differentiation	3.705e-08	5.445e-07
striated muscle tissue development	3.772e-08	5.536e-07
regulation of response to wounding	3.869e-08	5.663e-07
male gonad development	3.869e-08	5.663e-07
forebrain generation of neurons	3.881e-08	5.674e-07
meiotic cell cycle process	3.89e-08	5.68e-07
regulation of reactive oxygen species metabolic process	3.903e-08	5.691e-07
astrocyte differentiation	3.924e-08	5.714e-07
regulation of cytokine production	3.969e-08	5.771e-07
regulation of blood circulation	4.001e-08	5.811e-07
positive regulation of transport	4.017e-08	5.827e-07
energy coupled proton transport, down electrochemical gradient	4.081e-08	5.903e-07
ATP synthesis coupled proton transport	4.081e-08	5.903e-07
negative regulation of catalytic activity	4.21e-08	6.077e-07
regulation of metal ion transport	4.212e-08	6.077e-07
regulation of ERK1 and ERK2 cascade	4.266e-08	6.147e-07
transcription initiation from RNA polymerase II promoter	4.427e-08	6.371e-07
positive regulation of cellular amide metabolic process	4.458e-08	6.4e-07
positive regulation of cellular component biogenesis	4.459e-08	6.4e-07
cell fate commitment	4.583e-08	6.57e-07
positive regulation of MAP kinase activity	4.678e-08	6.697e-07
negative regulation of intracellular signal transduction	4.753e-08	6.796e-07
pre-replicative complex assembly involved in cell cycle DNA replication	4.937e-08	7.032e-07
pre-replicative complex assembly	4.937e-08	7.032e-07
pre-replicative complex assembly involved in nuclear cell cycle DNA replication	4.937e-08	7.032e-07
development of primary male sexual characteristics	5.038e-08	7.167e-07
ribosomal small subunit biogenesis	5.06e-08	7.189e-07
negative regulation of cellular response to growth factor stimulus	5.08e-08	7.199e-07
developmental growth involved in morphogenesis	5.08e-08	7.199e-07
cellular chemical homeostasis	5.176e-08	7.326e-07
positive regulation of hydrolase activity	5.365e-08	7.583e-07
negative regulation of cell cycle G2/M phase transition	5.411e-08	7.631e-07
phospholipase C-activating G protein-coupled receptor signaling pathway	5.42e-08	7.631e-07
inner ear morphogenesis	5.42e-08	7.631e-07
DNA replication initiation	5.439e-08	7.649e-07
cardiac septum development	5.477e-08	7.692e-07
RNA splicing, via transesterification reactions with bulged adenosine as nucleophile	5.741e-08	8.042e-07
mRNA splicing, via spliceosome	5.741e-08	8.042e-07
regulation of secretion by cell	5.759e-08	8.057e-07
respiratory system development	5.798e-08	8.101e-07
divalent inorganic cation homeostasis	6.184e-08	8.631e-07
regulation of cell cycle arrest	6.471e-08	9.02e-07
regulation of transcription involved in G1/S transition of mitotic cell cycle	6.488e-08	9.032e-07
cytoplasmic translational initiation	6.562e-08	9.124e-07
cell morphogenesis involved in differentiation	6.597e-08	9.161e-07
cytokine-mediated signaling pathway	6.828e-08	9.469e-07
regulation of cell shape	7.176e-08	9.94e-07
establishment of protein localization to mitochondrion	7.217e-08	9.984e-07
positive regulation of endothelial cell migration	7.459e-08	1.031e-06
ribosomal small subunit assembly	7.497e-08	1.033e-06
nucleobase-containing small molecule interconversion	7.497e-08	1.033e-06
regulation of cytosolic calcium ion concentration	7.762e-08	1.068e-06
response to reactive oxygen species	7.83e-08	1.076e-06
negative regulation of transferase activity	7.898e-08	1.084e-06
RNA splicing, via transesterification reactions	8.009e-08	1.098e-06
kidney epithelium development	8.073e-08	1.106e-06
chemical homeostasis	8.179e-08	1.119e-06
regulation of cellular protein localization	8.233e-08	1.125e-06
prostate gland development	8.305e-08	1.133e-06
response to fatty acid	8.335e-08	1.134e-06
negative regulation of ossification	8.338e-08	1.134e-06
cell proliferation in forebrain	8.338e-08	1.134e-06
positive regulation of canonical Wnt signaling pathway	8.654e-08	1.175e-06
regulation of transmembrane receptor protein serine/threonine kinase signaling pathway	8.837e-08	1.197e-06
Ras protein signal transduction	8.837e-08	1.197e-06
negative regulation of G2/M transition of mitotic cell cycle	8.964e-08	1.213e-06
establishment of chromosome localization	9.051e-08	1.223e-06
development of primary sexual characteristics	9.475e-08	1.279e-06
lysosome localization	9.502e-08	1.281e-06
DNA biosynthetic process	9.549e-08	1.286e-06
angiogenesis	9.709e-08	1.306e-06
cytokinesis	1.01e-07	1.355e-06
mammary gland branching involved in pregnancy	1.01e-07	1.355e-06
regulation of glial cell proliferation	1.011e-07	1.355e-06
regulation of osteoblast differentiation	1.092e-07	1.461e-06
regulation of smooth muscle cell proliferation	1.112e-07	1.486e-06
chromosome localization	1.131e-07	1.51e-06
signal transduction in response to DNA damage	1.149e-07	1.532e-06
response to corticosterone	1.157e-07	1.54e-06
regulation of mitotic sister chromatid separation	1.157e-07	1.54e-06
activation of protein kinase activity	1.192e-07	1.583e-06
regulation of cyclin-dependent protein serine/threonine kinase activity	1.22e-07	1.617e-06
regulation of stress fiber assembly	1.22e-07	1.617e-06
regulation of neuron death	1.246e-07	1.649e-06
branching involved in mammary gland duct morphogenesis	1.258e-07	1.664e-06
regulation of insulin secretion	1.306e-07	1.725e-06
protein polymerization	1.34e-07	1.766e-06
regulation of mitotic sister chromatid segregation	1.34e-07	1.766e-06
mitotic metaphase plate congression	1.383e-07	1.82e-06
cellular response to antibiotic	1.397e-07	1.836e-06
deoxyribonucleotide metabolic process	1.4e-07	1.838e-06
response to vitamin	1.463e-07	1.918e-06
regulation of gene expression, epigenetic	1.513e-07	1.981e-06
small molecule biosynthetic process	1.519e-07	1.987e-06
regulation of blood vessel endothelial cell migration	1.531e-07	2e-06
ion homeostasis	1.534e-07	2.002e-06
cellular response to fatty acid	1.556e-07	2.029e-06
positive regulation of angiogenesis	1.581e-07	2.058e-06
vascular process in circulatory system	1.618e-07	2.104e-06
meiotic cell cycle	1.621e-07	2.105e-06
cell morphogenesis involved in neuron differentiation	1.666e-07	2.162e-06
regulation of cell-substrate adhesion	1.669e-07	2.162e-06
metaphase plate congression	1.746e-07	2.258e-06
regulation of cellular response to growth factor stimulus	1.747e-07	2.258e-06
response to gamma radiation	1.748e-07	2.258e-06
gonad development	1.762e-07	2.273e-06
negative regulation of gliogenesis	1.877e-07	2.418e-06
positive regulation of growth	1.884e-07	2.425e-06
lung development	1.9e-07	2.442e-06
cardiac chamber development	1.953e-07	2.507e-06
regulation of MAP kinase activity	1.962e-07	2.516e-06
positive regulation of establishment of protein localization	1.97e-07	2.523e-06
DNA-templated transcription, initiation	2.038e-07	2.608e-06
epithelial cell proliferation	2.125e-07	2.715e-06
endothelial cell differentiation	2.128e-07	2.716e-06
cellular calcium ion homeostasis	2.169e-07	2.765e-06
phasic smooth muscle contraction	2.265e-07	2.883e-06
regulation of response to biotic stimulus	2.267e-07	2.883e-06
negative regulation of epithelial cell differentiation	2.279e-07	2.892e-06
Wnt signaling pathway, calcium modulating pathway	2.279e-07	2.892e-06
regulation of gliogenesis	2.303e-07	2.918e-06
kinetochore organization	2.304e-07	2.918e-06
regulation of body fluid levels	2.332e-07	2.949e-06
kidney development	2.335e-07	2.95e-06
positive regulation of positive chemotaxis	2.436e-07	3.071e-06
histone phosphorylation	2.436e-07	3.071e-06
ear morphogenesis	2.452e-07	3.087e-06
positive regulation of protein transport	2.49e-07	3.132e-06
axonogenesis	2.501e-07	3.141e-06
negative regulation of protein complex assembly	2.525e-07	3.168e-06
stem cell differentiation	2.576e-07	3.228e-06
biological adhesion	2.643e-07	3.309e-06
T cell activation	2.65e-07	3.314e-06
organophosphate metabolic process	2.655e-07	3.316e-06
cellular response to peptide	2.72e-07	3.394e-06
nucleotide-excision repair	2.802e-07	3.492e-06
cellular response to gamma radiation	2.863e-07	3.565e-06
regulation of cysteine-type endopeptidase activity involved in apoptotic process	2.938e-07	3.653e-06
neural tube closure	3.041e-07	3.777e-06
positive regulation of lipase activity	3.054e-07	3.789e-06
purine ribonucleoside metabolic process	3.126e-07	3.874e-06
regulation of cellular process	3.188e-07	3.943e-06
axon development	3.188e-07	3.943e-06
RNA splicing	3.193e-07	3.944e-06
transmembrane receptor protein tyrosine kinase signaling pathway	3.229e-07	3.984e-06
protein localization to mitochondrion	3.279e-07	4.042e-06
eye development	3.306e-07	4.07e-06
negative regulation of transforming growth factor beta receptor signaling pathway	3.328e-07	4.092e-06
small GTPase mediated signal transduction	3.375e-07	4.145e-06
negative regulation of epithelial cell proliferation	3.436e-07	4.216e-06
renal system development	3.489e-07	4.276e-06
cellular ion homeostasis	3.567e-07	4.367e-06
tube closure	3.593e-07	4.394e-06
respiratory tube development	3.639e-07	4.445e-06
regulation of positive chemotaxis	3.648e-07	4.451e-06
regulation of epithelial tube formation	3.678e-07	4.477e-06
secondary palate development	3.678e-07	4.477e-06
formation of cytoplasmic translation initiation complex	3.685e-07	4.481e-06
cytoskeleton-dependent cytokinesis	3.7e-07	4.494e-06
regulation of DNA metabolic process	3.867e-07	4.693e-06
regulation of heart contraction	3.888e-07	4.713e-06
organic substance transport	4.018e-07	4.865e-06
cellular metal ion homeostasis	4.056e-07	4.906e-06
positive regulation of neurogenesis	4.127e-07	4.986e-06
segmentation	4.238e-07	5.114e-06
small molecule metabolic process	4.416e-07	5.324e-06
negative regulation of osteoblast differentiation	4.421e-07	5.324e-06
negative regulation of neuron differentiation	4.48e-07	5.389e-06
regulation of defense response	4.653e-07	5.591e-06
placenta development	4.958e-07	5.951e-06
ventricular septum morphogenesis	4.995e-07	5.986e-06
establishment or maintenance of cell polarity	4.998e-07	5.986e-06
somite development	5.039e-07	6.022e-06
muscle tissue morphogenesis	5.039e-07	6.022e-06
Rho protein signal transduction	5.056e-07	6.036e-06
cell adhesion	5.083e-07	6.062e-06
regulation of monooxygenase activity	5.115e-07	6.094e-06
smooth muscle contraction	5.129e-07	6.097e-06
negative regulation of cellular response to transforming growth factor beta stimulus	5.129e-07	6.097e-06
mesenchyme morphogenesis	5.159e-07	6.126e-06
regulation of reproductive process	5.324e-07	6.316e-06
regulation of blood vessel diameter	5.406e-07	6.399e-06
regulation of tube diameter	5.406e-07	6.399e-06
regulation of hormone levels	5.574e-07	6.591e-06
nucleoside phosphate biosynthetic process	5.615e-07	6.632e-06
axis elongation	5.682e-07	6.704e-06
inflammatory response	5.695e-07	6.712e-06
aerobic respiration	5.706e-07	6.718e-06
activation of MAPK activity	5.766e-07	6.781e-06
inorganic ion homeostasis	5.827e-07	6.846e-06
regulation of sister chromatid segregation	5.983e-07	7.022e-06
cerebral cortex development	6.005e-07	7.039e-06
DNA geometric change	6.029e-07	7.061e-06
protein targeting to mitochondrion	6.059e-07	7.088e-06
neural tube development	6.069e-07	7.092e-06
multi-multicellular organism process	6.121e-07	7.146e-06
response to purine-containing compound	6.141e-07	7.162e-06
positive regulation of nervous system development	6.285e-07	7.321e-06
positive regulation of response to external stimulus	6.382e-07	7.427e-06
regulation of hormone secretion	6.394e-07	7.433e-06
visual system development	6.403e-07	7.436e-06
negative regulation of G1/S transition of mitotic cell cycle	6.497e-07	7.537e-06
response to ammonium ion	6.527e-07	7.564e-06
negative regulation of hemopoiesis	6.546e-07	7.578e-06
nucleotide biosynthetic process	6.598e-07	7.63e-06
central nervous system neuron development	6.626e-07	7.655e-06
response to cAMP	6.675e-07	7.703e-06
regulation of fat cell differentiation	6.739e-07	7.769e-06
regulation of antibody-dependent cellular cytotoxicity	6.82e-07	7.854e-06
calcium ion homeostasis	6.842e-07	7.869e-06
leukocyte chemotaxis	6.847e-07	7.869e-06
regulation of cell-cell adhesion	6.859e-07	7.874e-06
regulation of tube size	6.939e-07	7.958e-06
deoxyribonucleotide biosynthetic process	7.078e-07	8.109e-06
cristae formation	7.1e-07	8.126e-06
interleukin-1-mediated signaling pathway	7.198e-07	8.23e-06
female gamete generation	7.238e-07	8.267e-06
cardiac muscle tissue morphogenesis	7.268e-07	8.292e-06
cell junction organization	7.36e-07	8.389e-06
purine-containing compound metabolic process	7.534e-07	8.578e-06
postreplication repair	7.769e-07	8.836e-06
regulation of DNA-templated transcription in response to stress	7.783e-07	8.844e-06
positive regulation of phospholipase activity	7.796e-07	8.849e-06
cardiac chamber morphogenesis	7.818e-07	8.865e-06
translesion synthesis	7.829e-07	8.868e-06
regulation of chromosome separation	7.864e-07	8.889e-06
purine nucleoside metabolic process	7.864e-07	8.889e-06
negative regulation of cytoskeleton organization	7.896e-07	8.914e-06
regulation of cellular component biogenesis	7.902e-07	8.914e-06
sensory organ morphogenesis	7.936e-07	8.943e-06
regulation of cellular component size	8.006e-07	9.013e-06
regulation of immune system process	8.069e-07	9.075e-06
neural nucleus development	8.306e-07	9.333e-06
metal ion homeostasis	8.397e-07	9.425e-06
neuron projection guidance	8.551e-07	9.588e-06
skeletal muscle organ development	8.636e-07	9.642e-06
regulation of mitotic metaphase/anaphase transition	8.638e-07	9.642e-06
cardiac muscle tissue development	8.642e-07	9.642e-06
small molecule catabolic process	8.651e-07	9.642e-06
glucose metabolic process	8.651e-07	9.642e-06
regulation of transcription from RNA polymerase II promoter in response to stress	8.651e-07	9.642e-06
hexose metabolic process	8.784e-07	9.78e-06
female pregnancy	8.915e-07	9.916e-06
positive regulation of NF-kappaB transcription factor activity	9.008e-07	1.001e-05
response to transforming growth factor beta	9.103e-07	1.01e-05
regulation of cysteine-type endopeptidase activity	9.175e-07	1.017e-05
morphogenesis of an epithelial sheet	9.263e-07	1.026e-05
establishment of cell polarity	9.761e-07	1.08e-05
endocrine system development	9.77e-07	1.08e-05
sensory system development	9.823e-07	1.085e-05
cellular response to transforming growth factor beta stimulus	1.002e-06	1.105e-05
neural tube formation	1.022e-06	1.127e-05
negative regulation of transmembrane transport	1.037e-06	1.141e-05
cellular cation homeostasis	1.054e-06	1.16e-05
regulation of hematopoietic progenitor cell differentiation	1.064e-06	1.169e-05
tumor necrosis factor-mediated signaling pathway	1.1e-06	1.207e-05
muscle organ morphogenesis	1.1e-06	1.207e-05
branch elongation of an epithelium	1.104e-06	1.207e-05
proteasomal ubiquitin-independent protein catabolic process	1.104e-06	1.207e-05
positive regulation of inositol phosphate biosynthetic process	1.104e-06	1.207e-05
regulation of homotypic cell-cell adhesion	1.122e-06	1.226e-05
leukocyte aggregation	1.129e-06	1.232e-05
muscle cell differentiation	1.158e-06	1.262e-05
regulation of viral transcription	1.169e-06	1.274e-05
positive regulation of cardiac muscle tissue development	1.174e-06	1.277e-05
cell-cell signaling	1.19e-06	1.293e-05
pyrimidine-containing compound metabolic process	1.197e-06	1.3e-05
ventricular cardiac muscle tissue development	1.203e-06	1.305e-05
response to hydrogen peroxide	1.217e-06	1.319e-05
pallium development	1.237e-06	1.339e-05
meiotic nuclear division	1.253e-06	1.355e-05
regulation of establishment of planar polarity involved in neural tube closure	1.258e-06	1.36e-05
leukocyte mediated immunity	1.259e-06	1.36e-05
regulation of blood vessel size	1.264e-06	1.364e-05
negative regulation of chromatin silencing	1.295e-06	1.396e-05
axon guidance	1.346e-06	1.449e-05
glucose catabolic process	1.38e-06	1.484e-05
regulation of phospholipase C activity	1.415e-06	1.521e-05
camera-type eye development	1.423e-06	1.528e-05
regulation of actomyosin structure organization	1.437e-06	1.541e-05
negative regulation of binding	1.472e-06	1.577e-05
positive regulation of oxidoreductase activity	1.476e-06	1.58e-05
cell junction assembly	1.548e-06	1.654e-05
regulation of muscle organ development	1.548e-06	1.654e-05
circadian rhythm	1.566e-06	1.671e-05
positive regulation of plasma membrane bounded cell projection assembly	1.608e-06	1.713e-05
negative regulation of viral process	1.608e-06	1.713e-05
negative regulation of cell cycle G1/S phase transition	1.675e-06	1.782e-05
regulation of nucleocytoplasmic transport	1.726e-06	1.834e-05
primary neural tube formation	1.726e-06	1.834e-05
Rac protein signal transduction	1.738e-06	1.844e-05
cellular response to extracellular stimulus	1.761e-06	1.867e-05
cellular detoxification	1.793e-06	1.898e-05
negative regulation of translation	1.796e-06	1.898e-05
organ growth	1.796e-06	1.898e-05
regulation of metaphase/anaphase transition of cell cycle	1.798e-06	1.898e-05
regulation of hematopoietic stem cell differentiation	1.856e-06	1.958e-05
regulation of megakaryocyte differentiation	1.876e-06	1.977e-05
ncRNA processing	1.913e-06	2.015e-05
skeletal muscle tissue development	1.962e-06	2.064e-05
DNA damage response, signal transduction by p53 class mediator	1.977e-06	2.078e-05
spindle localization	1.986e-06	2.085e-05
circulatory system process	1.996e-06	2.094e-05
regulation of ion transport	2.055e-06	2.154e-05
positive regulation of cardiac muscle cell proliferation	2.063e-06	2.16e-05
positive regulation of cytosolic calcium ion concentration	2.077e-06	2.173e-05
autocrine signaling	2.094e-06	2.188e-05
positive regulation of viral transcription	2.161e-06	2.256e-05
signal transduction involved in cell cycle checkpoint	2.201e-06	2.296e-05
regulation of phospholipase activity	2.205e-06	2.298e-05
regulation of lipase activity	2.265e-06	2.358e-05
regulation of single stranded viral RNA replication via double stranded DNA intermediate	2.271e-06	2.361e-05
negative regulation of nuclear division	2.272e-06	2.361e-05
cellular response to acid chemical	2.339e-06	2.429e-05
cation homeostasis	2.479e-06	2.571e-05
central nervous system neuron differentiation	2.491e-06	2.581e-05
somitogenesis	2.534e-06	2.621e-05
cardiac septum morphogenesis	2.534e-06	2.621e-05
negative regulation of kinase activity	2.54e-06	2.624e-05
mitotic DNA integrity checkpoint	2.555e-06	2.638e-05
monosaccharide biosynthetic process	2.567e-06	2.645e-05
transmembrane receptor protein serine/threonine kinase signaling pathway	2.567e-06	2.645e-05
vasoconstriction	2.608e-06	2.684e-05
membrane organization	2.622e-06	2.696e-05
embryonic organ morphogenesis	2.652e-06	2.725e-05
regulation of adenylate cyclase-activating G protein-coupled receptor signaling pathway	2.675e-06	2.744e-05
tissue migration	2.676e-06	2.744e-05
Fc receptor signaling pathway	2.739e-06	2.807e-05
monosaccharide catabolic process	2.752e-06	2.817e-05
cellular response to estradiol stimulus	2.858e-06	2.923e-05
positive regulation of epithelial cell differentiation	2.865e-06	2.928e-05
regulation of the force of heart contraction	2.882e-06	2.943e-05
positive regulation of blood vessel endothelial cell migration	2.892e-06	2.95e-05
positive regulation of cardiac muscle tissue growth	3.003e-06	3.061e-05
cellular senescence	3.081e-06	3.137e-05
detoxification	3.108e-06	3.161e-05
regulation of intrinsic apoptotic signaling pathway	3.116e-06	3.167e-05
lymphocyte activation	3.243e-06	3.293e-05
regulation of plasma membrane organization	3.313e-06	3.355e-05
meiotic spindle organization	3.313e-06	3.355e-05
regulation of mammary gland epithelial cell proliferation	3.313e-06	3.355e-05
regulation of vasoconstriction	3.375e-06	3.415e-05
negative regulation of protein kinase activity	3.421e-06	3.456e-05
purine nucleotide metabolic process	3.423e-06	3.456e-05
guanosine-containing compound metabolic process	3.451e-06	3.481e-05
mitotic nuclear envelope disassembly	3.468e-06	3.495e-05
cellular response to mechanical stimulus	3.555e-06	3.58e-05
regulation of protein binding	3.609e-06	3.631e-05
regulation of muscle tissue development	3.652e-06	3.671e-05
negative regulation of cell adhesion	3.684e-06	3.697e-05
monosaccharide metabolic process	3.685e-06	3.697e-05
regulation of stress-activated protein kinase signaling cascade	3.76e-06	3.769e-05
response to alkaloid	3.912e-06	3.914e-05
negative regulation of ion transport	3.912e-06	3.914e-05
DNA replication-dependent nucleosome assembly	3.995e-06	3.994e-05
response to progesterone	4.206e-06	4.201e-05
regulation of striated muscle tissue development	4.278e-06	4.269e-05
response to light stimulus	4.302e-06	4.289e-05
negative regulation of neutrophil apoptotic process	4.391e-06	4.365e-05
chemoattraction of axon	4.391e-06	4.365e-05
hard palate development	4.391e-06	4.365e-05
positive regulation of vasoconstriction	4.394e-06	4.365e-05
positive regulation of cytosolic calcium ion concentration involved in phospholipase C-activating G protein-coupled signaling pathway	4.532e-06	4.498e-05
cell-cell junction organization	4.571e-06	4.533e-05
cellular oxidant detoxification	4.683e-06	4.64e-05
regulation of myeloid cell differentiation	4.836e-06	4.787e-05
regulation of protein polymerization	4.862e-06	4.808e-05
forebrain neuron differentiation	5.009e-06	4.949e-05
regulation of striated muscle contraction	5.109e-06	5.044e-05
positive regulation of epidermis development	5.161e-06	5.085e-05
NADH regeneration	5.169e-06	5.085e-05
glucose catabolic process to pyruvate	5.169e-06	5.085e-05
canonical glycolysis	5.169e-06	5.085e-05
regulation of oxidative stress-induced cell death	5.242e-06	5.152e-05
regulation of exocytosis	5.276e-06	5.181e-05
positive regulation of phospholipase C activity	5.348e-06	5.247e-05
blood circulation	5.426e-06	5.319e-05
regulation of chromatin silencing	5.722e-06	5.604e-05
positive regulation of intracellular protein transport	5.732e-06	5.608e-05
macromolecule modification	5.867e-06	5.736e-05
positive regulation of G protein-coupled receptor signaling pathway	5.909e-06	5.767e-05
hexose catabolic process	5.909e-06	5.767e-05
intestine smooth muscle contraction	5.935e-06	5.787e-05
regulation of inositol phosphate biosynthetic process	5.971e-06	5.817e-05
positive regulation of peptidase activity	6.033e-06	5.872e-05
signal transduction involved in DNA damage checkpoint	6.049e-06	5.872e-05
signal transduction involved in DNA integrity checkpoint	6.049e-06	5.872e-05
regulation of morphogenesis of a branching structure	6.049e-06	5.872e-05
negative regulation of glial cell differentiation	6.126e-06	5.936e-05
prostate gland morphogenesis	6.126e-06	5.936e-05
heart process	6.181e-06	5.984e-05
negative regulation of gene silencing by miRNA	6.268e-06	6.064e-05
negative regulation of DNA binding	6.393e-06	6.168e-05
negative regulation of protein polymerization	6.393e-06	6.168e-05
protein heterotetramerization	6.393e-06	6.168e-05
response to retinoic acid	6.4e-06	6.17e-05
DNA synthesis involved in DNA repair	6.44e-06	6.197e-05
pituitary gland development	6.44e-06	6.197e-05
leukocyte differentiation	6.736e-06	6.477e-05
deoxyribonucleoside monophosphate metabolic process	6.753e-06	6.479e-05
regulation of cell adhesion mediated by integrin	6.756e-06	6.479e-05
endothelial cell development	6.756e-06	6.479e-05
regulation of cell migration involved in sprouting angiogenesis	6.82e-06	6.534e-05
negative regulation of oxidative stress-induced cell death	6.879e-06	6.586e-05
DNA replication-dependent nucleosome organization	6.983e-06	6.674e-05
prostate gland growth	6.983e-06	6.674e-05
response to temperature stimulus	7.074e-06	6.755e-05
regulation of protein localization to presynapse	7.276e-06	6.936e-05
positive regulation of protein localization to presynapse	7.276e-06	6.936e-05
transcription-coupled nucleotide-excision repair	7.282e-06	6.936e-05
regulation of cell growth	7.425e-06	7.065e-05
mRNA stabilization	7.651e-06	7.274e-05
negative regulation of potassium ion transport	7.685e-06	7.3e-05
neuronal stem cell population maintenance	7.879e-06	7.479e-05
regulation of actin filament length	7.896e-06	7.482e-05
protein stabilization	7.896e-06	7.482e-05
positive regulation of Wnt signaling pathway	7.904e-06	7.483e-05
cellular response to reactive oxygen species	7.96e-06	7.529e-05
negative regulation of reactive oxygen species metabolic process	8.086e-06	7.635e-05
negative regulation of hormone secretion	8.092e-06	7.635e-05
regulation of transforming growth factor beta receptor signaling pathway	8.092e-06	7.635e-05
positive regulation of heart growth	8.203e-06	7.719e-05
interstrand cross-link repair	8.203e-06	7.719e-05
negative regulation of BMP signaling pathway	8.203e-06	7.719e-05
negative regulation of catabolic process	8.353e-06	7.854e-05
deoxyribose phosphate metabolic process	8.393e-06	7.885e-05
negative regulation of cellular response to oxidative stress	8.547e-06	8.023e-05
purine-containing compound biosynthetic process	8.657e-06	8.12e-05
centrosome cycle	8.74e-06	8.19e-05
negative regulation of sprouting angiogenesis	8.791e-06	8.231e-05
postsynapse organization	9.016e-06	8.435e-05
actin cytoskeleton reorganization	9.353e-06	8.742e-05
T cell differentiation	9.365e-06	8.742e-05
regulation of intracellular protein transport	9.368e-06	8.742e-05
positive regulation of ERK1 and ERK2 cascade	9.508e-06	8.864e-05
positive regulation of binding	9.562e-06	8.908e-05
establishment of protein localization to mitochondrial membrane	9.943e-06	9.255e-05
retina development in camera-type eye	1.01e-05	9.394e-05
positive regulation of animal organ morphogenesis	1.023e-05	9.505e-05
response to carbohydrate	1.033e-05	9.578e-05
cellular response to tumor necrosis factor	1.033e-05	9.578e-05
regulation of actin polymerization or depolymerization	1.033e-05	9.578e-05
response to testosterone	1.039e-05	9.621e-05
negative regulation of actin filament polymerization	1.057e-05	9.775e-05
regulation of actin filament-based movement	1.057e-05	9.775e-05
positive regulation of stem cell proliferation	1.062e-05	9.807e-05
sequestering of actin monomers	1.069e-05	9.863e-05
regulation of cellular response to transforming growth factor beta stimulus	1.071e-05	9.88e-05
negative regulation of multi-organism process	1.122e-05	0.0001034
nephron development	1.129e-05	0.000104
negative regulation of secretion	1.137e-05	0.0001045
establishment of epithelial cell polarity	1.138e-05	0.0001045
negative regulation of sister chromatid segregation	1.138e-05	0.0001045
defense response to virus	1.154e-05	0.0001059
establishment of spindle localization	1.163e-05	0.0001066
regulation of stress-activated MAPK cascade	1.201e-05	0.00011
regulation of reactive oxygen species biosynthetic process	1.209e-05	0.0001107
cytokine production	1.218e-05	0.0001114
epiboly involved in wound healing	1.22e-05	0.0001114
wound healing, spreading of cells	1.22e-05	0.0001114
outflow tract morphogenesis	1.225e-05	0.0001117
inner ear development	1.225e-05	0.0001117
actin filament-based movement	1.23e-05	0.000112
cochlea development	1.248e-05	0.0001136
pigment biosynthetic process	1.258e-05	0.0001144
vesicle-mediated transport	1.263e-05	0.0001147
regulation of protein complex assembly	1.281e-05	0.0001163
ameboidal-type cell migration	1.307e-05	0.0001186
cell differentiation involved in kidney development	1.308e-05	0.0001186
gamete generation	1.31e-05	0.0001187
anatomical structure homeostasis	1.314e-05	0.0001189
response to interleukin-1	1.333e-05	0.0001205
mitotic spindle assembly	1.349e-05	0.0001219
regulation of lymphocyte apoptotic process	1.351e-05	0.0001219
regulation of chromatin organization	1.363e-05	0.0001229
muscle cell development	1.363e-05	0.0001229
myeloid cell differentiation	1.396e-05	0.0001257
ear development	1.422e-05	0.000128
positive regulation of protein complex assembly	1.45e-05	0.0001304
protein modification process	1.454e-05	0.0001305
cellular protein modification process	1.454e-05	0.0001305
regulation of I-kappaB kinase/NF-kappaB signaling	1.497e-05	0.0001343
establishment of centrosome localization	1.499e-05	0.0001343
decidualization	1.502e-05	0.0001343
embryonic axis specification	1.502e-05	0.0001343
homeostasis of number of cells within a tissue	1.502e-05	0.0001343
regulation of cellular amine metabolic process	1.51e-05	0.0001348
regulation of cellular response to oxidative stress	1.51e-05	0.0001348
positive regulation of wound healing	1.531e-05	0.0001365
negative regulation of gene silencing by RNA	1.536e-05	0.0001367
negative regulation of posttranscriptional gene silencing	1.536e-05	0.0001367
negative regulation of growth	1.54e-05	0.000137
regulation of blood pressure	1.554e-05	0.0001381
regionalization	1.565e-05	0.000139
regulation of smooth muscle cell migration	1.596e-05	0.0001415
negative regulation of response to oxidative stress	1.597e-05	0.0001415
regulation of cardiac muscle cell proliferation	1.597e-05	0.0001415
regulation of response to DNA damage stimulus	1.614e-05	0.0001427
compartment pattern specification	1.615e-05	0.0001427
neuron fate commitment	1.615e-05	0.0001427
positive regulation of intrinsic apoptotic signaling pathway	1.615e-05	0.0001427
negative regulation of blood vessel diameter	1.636e-05	0.0001443
oocyte maturation	1.672e-05	0.0001472
prostate gland epithelium morphogenesis	1.672e-05	0.0001472
epiboly	1.672e-05	0.0001472
positive regulation of cell cycle arrest	1.69e-05	0.0001484
ephrin receptor signaling pathway	1.69e-05	0.0001484
positive regulation of striated muscle tissue development	1.69e-05	0.0001484
positive regulation of muscle organ development	1.69e-05	0.0001484
glycolytic process through glucose-6-phosphate	1.721e-05	0.0001507
regulation of production of miRNAs involved in gene silencing by miRNA	1.721e-05	0.0001507
paraxial mesoderm development	1.721e-05	0.0001507
Notch signaling pathway	1.732e-05	0.0001515
positive regulation of cell projection organization	1.741e-05	0.0001522
base-excision repair	1.765e-05	0.000154
regulation of intrinsic apoptotic signaling pathway by p53 class mediator	1.765e-05	0.000154
positive regulation of endopeptidase activity	1.769e-05	0.0001543
negative regulation of cellular amide metabolic process	1.79e-05	0.000156
cellular response to ammonium ion	1.815e-05	0.000158
regulation of regulated secretory pathway	1.839e-05	0.00016
canonical Wnt signaling pathway	1.844e-05	0.0001601
polyol metabolic process	1.844e-05	0.0001601
regulation of intracellular transport	1.844e-05	0.0001601
positive regulation of blood circulation	1.858e-05	0.000161
cell-cell junction assembly	1.858e-05	0.000161
platelet activation	1.88e-05	0.0001628
negative regulation of mRNA metabolic process	1.883e-05	0.0001629
anterior/posterior axis specification, embryo	1.9e-05	0.000164
regulation of cell fate specification	1.9e-05	0.000164
tripartite regional subdivision	1.9e-05	0.000164
homotypic cell-cell adhesion	1.926e-05	0.0001657
positive regulation of sprouting angiogenesis	1.927e-05	0.0001657
positive regulation of monooxygenase activity	1.927e-05	0.0001657
regulation of heart morphogenesis	1.927e-05	0.0001657
female meiotic nuclear division	1.927e-05	0.0001657
positive regulation of muscle tissue development	1.979e-05	0.00017
developmental maturation	2.005e-05	0.0001721
regulation of cellular amino acid metabolic process	2.016e-05	0.000173
regulation of cellular response to drug	2.029e-05	0.0001738
actin filament polymerization	2.029e-05	0.0001738
positive regulation of response to wounding	2.084e-05	0.0001784
mitotic G1 DNA damage checkpoint	2.088e-05	0.0001785
mitotic G1/S transition checkpoint	2.088e-05	0.0001785
cell chemotaxis	2.097e-05	0.0001788
metanephric tubule morphogenesis	2.101e-05	0.0001788
branch elongation involved in mammary gland duct branching	2.101e-05	0.0001788
heterochromatin assembly	2.101e-05	0.0001788
maintenance of location	2.102e-05	0.0001788
regulation of G protein-coupled receptor signaling pathway	2.102e-05	0.0001788
negative regulation of calcium ion-dependent exocytosis	2.155e-05	0.0001829
foregut morphogenesis	2.155e-05	0.0001829
negative regulation of single stranded viral RNA replication via double stranded DNA intermediate	2.155e-05	0.0001829
maintenance of protein location in cell	2.212e-05	0.0001876
regulation of actin filament polymerization	2.217e-05	0.0001879
negative regulation of mitotic sister chromatid segregation	2.266e-05	0.0001919
regulation of response to drug	2.283e-05	0.0001931
regulation of acute inflammatory response	2.29e-05	0.0001936
cellular response to nutrient levels	2.307e-05	0.0001949
regulation of heart growth	2.311e-05	0.0001951
regulation of plasma membrane bounded cell projection organization	2.314e-05	0.0001952
lung alveolus development	2.372e-05	0.0002
cellular response to peptide hormone stimulus	2.387e-05	0.0002011
positive regulation of intracellular transport	2.393e-05	0.0002014
oogenesis	2.427e-05	0.0002039
regulation of response to oxidative stress	2.427e-05	0.0002039
carbohydrate catabolic process	2.428e-05	0.0002039
uterus development	2.434e-05	0.0002039
positive regulation of antigen receptor-mediated signaling pathway	2.434e-05	0.0002039
sleep	2.434e-05	0.0002039
sexual reproduction	2.449e-05	0.0002051
response to amine	2.459e-05	0.0002057
spindle assembly checkpoint	2.474e-05	0.0002062
dendritic spine morphogenesis	2.474e-05	0.0002062
glycolytic process through fructose-6-phosphate	2.474e-05	0.0002062
regulation of production of small RNA involved in gene silencing by RNA	2.474e-05	0.0002062
genitalia development	2.474e-05	0.0002062
regulation of cell projection organization	2.525e-05	0.0002102
negative regulation of mRNA catabolic process	2.532e-05	0.0002107
regulation of cell morphogenesis	2.535e-05	0.0002108
negative regulation of cell-cell adhesion	2.552e-05	0.0002121
positive regulation of viral process	2.581e-05	0.0002143
regulation of BMP signaling pathway	2.593e-05	0.0002151
negative regulation of apoptotic signaling pathway	2.602e-05	0.0002157
positive regulation of reactive oxygen species metabolic process	2.657e-05	0.0002199
regulation of protein stability	2.657e-05	0.0002199
negative regulation of chromosome segregation	2.671e-05	0.000221
regulation of protein import into nucleus	2.695e-05	0.0002227
mRNA processing	2.699e-05	0.0002229
response to insulin	2.727e-05	0.000225
protein localization to chromosome	2.875e-05	0.0002371
positive regulation of protein polymerization	2.915e-05	0.0002402
regulation of transmembrane transport	2.963e-05	0.000244
G1 DNA damage checkpoint	2.975e-05	0.0002446
positive regulation of nucleocytoplasmic transport	2.975e-05	0.0002446
attachment of spindle microtubules to kinetochore	2.982e-05	0.0002447
skeletal myofibril assembly	2.982e-05	0.0002447
pulmonary valve development	2.982e-05	0.0002447
regulation of calcium ion transport	2.99e-05	0.0002451
negative regulation of peptide hormone secretion	3.032e-05	0.0002483
semi-lunar valve development	3.038e-05	0.0002483
regulation of hydrogen peroxide-induced cell death	3.038e-05	0.0002483
negative regulation of glucose transmembrane transport	3.038e-05	0.0002483
carbohydrate derivative metabolic process	3.057e-05	0.0002497
maintenance of location in cell	3.202e-05	0.0002613
cellular response to nutrient	3.227e-05	0.0002629
nephron epithelium development	3.227e-05	0.0002629
gastro-intestinal system smooth muscle contraction	3.304e-05	0.0002685
prostate epithelial cord arborization involved in prostate glandular acinus morphogenesis	3.304e-05	0.0002685
mesenchyme migration	3.304e-05	0.0002685
prostate glandular acinus morphogenesis	3.304e-05	0.0002685
positive regulation of developmental growth	3.334e-05	0.0002707
regulation of signal transduction by p53 class mediator	3.352e-05	0.000272
positive regulation of smooth muscle cell proliferation	3.402e-05	0.0002758
response to estrogen	3.446e-05	0.0002792
cellular response to ketone	3.469e-05	0.0002803
nucleotide phosphorylation	3.47e-05	0.0002803
ventricular cardiac muscle tissue morphogenesis	3.47e-05	0.0002803
positive regulation of muscle contraction	3.47e-05	0.0002803
cellular response to platelet-derived growth factor stimulus	3.487e-05	0.0002815
prostate glandular acinus development	3.497e-05	0.0002819
modification of synaptic structure	3.497e-05	0.0002819
regulation of leukocyte migration	3.532e-05	0.0002845
positive regulation of endothelial cell proliferation	3.588e-05	0.0002882
keratinocyte proliferation	3.592e-05	0.0002882
glial cell fate commitment	3.592e-05	0.0002882
negative regulation of glial cell proliferation	3.592e-05	0.0002882
apical protein localization	3.592e-05	0.0002882
positive regulation of NIK/NF-kappaB signaling	3.634e-05	0.0002914
platelet aggregation	3.678e-05	0.0002946
T cell proliferation	3.678e-05	0.0002946
multicellular organismal response to stress	3.708e-05	0.0002967
dendritic spine organization	3.773e-05	0.0003015
regulation of response to reactive oxygen species	3.773e-05	0.0003015
ovulation cycle process	3.784e-05	0.000302
negative regulation of protein ubiquitination	3.784e-05	0.000302
actin polymerization or depolymerization	3.837e-05	0.0003059
RNA stabilization	3.923e-05	0.0003123
positive regulation of Notch signaling pathway	3.923e-05	0.0003123
negative regulation of DNA metabolic process	3.966e-05	0.0003156
cellular response to heparin	4.025e-05	0.0003198
regulation of hepatic stellate cell contraction	4.025e-05	0.0003198
cytokinetic process	4.031e-05	0.00032
innate immune response activating cell surface receptor signaling pathway	4.161e-05	0.0003299
response to fibroblast growth factor	4.161e-05	0.0003299
negative regulation of neuron death	4.168e-05	0.0003302
cardiac ventricle morphogenesis	4.207e-05	0.0003331
stimulatory C-type lectin receptor signaling pathway	4.223e-05	0.0003339
regulation of leukocyte apoptotic process	4.223e-05	0.0003339
regulation of striated muscle cell apoptotic process	4.457e-05	0.0003517
peptidyl-cysteine S-nitrosylation	4.459e-05	0.0003517
prostate gland morphogenetic growth	4.459e-05	0.0003517
ncRNA metabolic process	4.494e-05	0.0003542
striated muscle cell differentiation	4.507e-05	0.0003548
positive regulation of cell cycle G2/M phase transition	4.514e-05	0.0003548
positive regulation of nitric-oxide synthase activity	4.514e-05	0.0003548
response to platelet-derived growth factor	4.514e-05	0.0003548
pyrimidine nucleoside metabolic process	4.523e-05	0.000355
2'-deoxyribonucleotide metabolic process	4.523e-05	0.000355
3'-UTR-mediated mRNA stabilization	4.553e-05	0.0003566
metanephric tubule development	4.553e-05	0.0003566
negative regulation of cell migration involved in sprouting angiogenesis	4.553e-05	0.0003566
NIK/NF-kappaB signaling	4.646e-05	0.0003636
intrinsic apoptotic signaling pathway	4.675e-05	0.0003657
regulation of organ growth	4.683e-05	0.000366
stem cell proliferation	4.69e-05	0.0003663
positive regulation of peptide secretion	4.763e-05	0.0003717
SCF-dependent proteasomal ubiquitin-dependent protein catabolic process	4.782e-05	0.0003729
regulation of small molecule metabolic process	4.793e-05	0.0003735
heart contraction	4.82e-05	0.0003754
positive regulation of epidermal cell differentiation	4.869e-05	0.0003784
negative regulation of calcium ion transport into cytosol	4.869e-05	0.0003784
negative regulation of glucose import	4.869e-05	0.0003784
regulation of cardiac muscle tissue development	4.874e-05	0.0003785
granulocyte chemotaxis	4.89e-05	0.0003795
mammary gland alveolus development	4.933e-05	0.0003821
dendritic cell migration	4.933e-05	0.0003821
mammary gland lobule development	4.933e-05	0.0003821
response to other organism	4.984e-05	0.0003857
negative regulation of secretion by cell	5.011e-05	0.0003873
regulation of transmembrane transporter activity	5.011e-05	0.0003873
purine nucleotide biosynthetic process	5.042e-05	0.0003894
protein homooligomerization	5.12e-05	0.0003952
regulation of microtubule cytoskeleton organization	5.132e-05	0.0003958
signal transduction by p53 class mediator	5.23e-05	0.0004031
negative regulation of RNA catabolic process	5.38e-05	0.0004144
inorganic cation transmembrane transport	5.526e-05	0.0004253
response to monosaccharide	5.537e-05	0.0004258
cardiac cell development	5.541e-05	0.0004259
actin-mediated cell contraction	5.605e-05	0.0004305
response to external biotic stimulus	5.631e-05	0.0004322
maintenance of protein location	5.709e-05	0.0004379
regulation of inflammatory response	5.758e-05	0.000441
membrane disassembly	5.761e-05	0.000441
nuclear envelope disassembly	5.761e-05	0.000441
NAD metabolic process	5.797e-05	0.0004434
regulation of protein import	5.825e-05	0.000445
cation transport	5.826e-05	0.000445
cytoskeleton-dependent intracellular transport	5.911e-05	0.0004505
limb morphogenesis	5.911e-05	0.0004505
appendage morphogenesis	5.911e-05	0.0004505
negative regulation of supramolecular fiber organization	5.939e-05	0.0004523
tissue homeostasis	6.003e-05	0.0004569
protein heterooligomerization	6.044e-05	0.0004597
nucleoside catabolic process	6.057e-05	0.0004604
negative regulation of stress-activated MAPK cascade	6.083e-05	0.0004614
negative regulation of blood vessel endothelial cell migration	6.083e-05	0.0004614
negative regulation of stress-activated protein kinase signaling cascade	6.083e-05	0.0004614
regulation of cAMP-mediated signaling	6.102e-05	0.0004625
positive regulation of leukocyte migration	6.243e-05	0.0004729
positive regulation of protein secretion	6.258e-05	0.0004737
positive regulation of cysteine-type endopeptidase activity involved in apoptotic process	6.267e-05	0.0004741
regulation of nitric oxide biosynthetic process	6.294e-05	0.0004754
nephron tubule development	6.294e-05	0.0004754
negative regulation of cellular catabolic process	6.377e-05	0.0004814
apoptotic signaling pathway	6.437e-05	0.0004856
response to thyroid hormone	6.469e-05	0.000487
DNA damage response, signal transduction by p53 class mediator resulting in cell cycle arrest	6.469e-05	0.000487
neuroepithelial cell differentiation	6.469e-05	0.000487
regulation of developmental growth	6.568e-05	0.0004931
deoxyribonucleoside monophosphate biosynthetic process	6.577e-05	0.0004931
DNA cytosine deamination	6.577e-05	0.0004931
positive regulation of adenylate cyclase-activating G protein-coupled receptor signaling pathway	6.577e-05	0.0004931
epithelial cell proliferation involved in mammary gland duct elongation	6.577e-05	0.0004931
progesterone receptor signaling pathway	6.577e-05	0.0004931
cell projection assembly	6.588e-05	0.0004936
regulation of attachment of spindle microtubules to kinetochore	6.68e-05	0.0004983
kinetochore assembly	6.68e-05	0.0004983
mitochondrial electron transport, ubiquinol to cytochrome c	6.68e-05	0.0004983
pyrimidine ribonucleoside catabolic process	6.68e-05	0.0004983
regulation of arachidonic acid secretion	6.68e-05	0.0004983
histone-serine phosphorylation	6.68e-05	0.0004983
spindle checkpoint	6.682e-05	0.0004983
protein import into mitochondrial matrix	6.776e-05	0.0005047
deoxyribonucleoside triphosphate metabolic process	6.776e-05	0.0005047
ribose phosphate metabolic process	6.88e-05	0.0005121
purine ribonucleotide metabolic process	6.91e-05	0.0005139
cardiac muscle tissue growth	6.918e-05	0.0005142
vascular smooth muscle contraction	7e-05	0.0005196
DNA dealkylation	7e-05	0.0005196
maternal placenta development	7.11e-05	0.000527
cerebellar cortex development	7.11e-05	0.000527
regulation of cardiac muscle tissue growth	7.119e-05	0.0005273
regulation of neuron apoptotic process	7.224e-05	0.0005348
mitotic DNA damage checkpoint	7.248e-05	0.0005355
positive regulation of tumor necrosis factor production	7.248e-05	0.0005355
cellular response to fibroblast growth factor stimulus	7.248e-05	0.0005355
chondrocyte differentiation	7.299e-05	0.0005389
diencephalon development	7.356e-05	0.0005427
positive chemotaxis	7.523e-05	0.0005541
lung epithelium development	7.523e-05	0.0005541
regulation of DNA repair	7.525e-05	0.0005541
hexose biosynthetic process	7.577e-05	0.0005572
astrocyte development	7.577e-05	0.0005572
regulation of meiotic cell cycle	7.624e-05	0.0005603
signal transduction involved in mitotic DNA integrity checkpoint	7.749e-05	0.0005658
signal transduction involved in mitotic G1 DNA damage checkpoint	7.749e-05	0.0005658
signal transduction involved in mitotic DNA damage checkpoint	7.749e-05	0.0005658
nucleoside diphosphate phosphorylation	7.749e-05	0.0005658
signal transduction involved in mitotic cell cycle checkpoint	7.749e-05	0.0005658
intracellular signal transduction involved in G1 DNA damage checkpoint	7.749e-05	0.0005658
negative regulation of lymphoid progenitor cell differentiation	7.76e-05	0.0005658
neutrophil aggregation	7.76e-05	0.0005658
cardiac right atrium morphogenesis	7.76e-05	0.0005658
pericentric heterochromatin assembly	7.76e-05	0.0005658
astrocyte fate commitment	7.76e-05	0.0005658
negative regulation of pro-B cell differentiation	7.76e-05	0.0005658
positive regulation of neuron differentiation	7.773e-05	0.0005663
purine ribonucleotide biosynthetic process	7.797e-05	0.0005674
vitamin metabolic process	7.799e-05	0.0005674
negative regulation of DNA-binding transcription factor activity	8.079e-05	0.0005875
negative regulation of epithelial cell migration	8.284e-05	0.0006016
actin filament bundle organization	8.284e-05	0.0006016
cellular response to hydrogen peroxide	8.398e-05	0.0006094
positive regulation of organ growth	8.434e-05	0.0006117
negative regulation of protein binding	8.472e-05	0.000614
myeloid leukocyte migration	8.683e-05	0.0006289
defense response	8.832e-05	0.0006393
negative regulation of fat cell differentiation	8.869e-05	0.0006411
modulation by virus of host morphology or physiology	8.869e-05	0.0006411
positive regulation of G2/M transition of mitotic cell cycle	8.9e-05	0.0006421
negative regulation of heart contraction	8.9e-05	0.0006421
somatic stem cell division	8.9e-05	0.0006421
organophosphate biosynthetic process	8.927e-05	0.0006436
nose development	8.939e-05	0.000644
mature B cell differentiation	9.048e-05	0.0006511
response to gravity	9.048e-05	0.0006511
cerebellum development	9.089e-05	0.0006536
cation transmembrane transport	9.104e-05	0.0006542
innate immune response-activating signal transduction	9.179e-05	0.0006592
regulation of nitric-oxide synthase activity	9.249e-05	0.0006638
negative regulation of regulated secretory pathway	9.254e-05	0.0006638
negative regulation of cell motility	9.356e-05	0.0006706
positive regulation of tumor necrosis factor superfamily cytokine production	9.363e-05	0.0006707
regulation of neuroblast proliferation	9.44e-05	0.0006753
negative regulation of reactive oxygen species biosynthetic process	9.44e-05	0.0006753
negative regulation of cation transmembrane transport	9.57e-05	0.0006838
mesonephros development	9.57e-05	0.0006838
nucleoside diphosphate metabolic process	9.617e-05	0.0006867
cellular response to light stimulus	9.695e-05	0.0006918
microtubule organizing center organization	9.752e-05	0.0006941
regulation of RNA polymerase II transcriptional preinitiation complex assembly	9.765e-05	0.0006941
nucleotide-excision repair, DNA gap filling	9.765e-05	0.0006941
negative regulation of stem cell differentiation	9.765e-05	0.0006941
mitotic spindle assembly checkpoint	9.765e-05	0.0006941
establishment of apical/basal cell polarity	9.765e-05	0.0006941
negative regulation of protein modification by small protein conjugation or removal	9.779e-05	0.0006946
female genitalia development	9.859e-05	0.0006972
blastoderm segmentation	9.859e-05	0.0006972
regulation of branching involved in prostate gland morphogenesis	9.859e-05	0.0006972
pyrimidine nucleoside catabolic process	9.859e-05	0.0006972
DNA strand elongation involved in DNA replication	9.859e-05	0.0006972
negative regulation of release of sequestered calcium ion into cytosol	9.859e-05	0.0006972
C21-steroid hormone biosynthetic process	9.859e-05	0.0006972
plasma membrane bounded cell projection assembly	9.884e-05	0.0006985
regulation of leukocyte chemotaxis	9.922e-05	0.0007007
positive regulation of phospholipid metabolic process	9.973e-05	0.0007039
positive regulation of DNA metabolic process	0.0001011	0.0007129
protein nitrosylation	0.0001026	0.0007207
regulation of mast cell chemotaxis	0.0001026	0.0007207
centrosome separation	0.0001026	0.0007207
positive regulation of exit from mitosis	0.0001026	0.0007207
response to ionomycin	0.0001026	0.0007207
cellular response to ionomycin	0.0001026	0.0007207
positive regulation of neuroblast proliferation	0.0001052	0.0007371
notochord development	0.0001052	0.0007371
establishment of endothelial barrier	0.0001052	0.0007371
establishment of mitotic spindle localization	0.0001052	0.0007371
anterior/posterior pattern specification	0.0001078	0.0007549
ribonucleotide metabolic process	0.0001092	0.0007645
nucleoside monophosphate metabolic process	0.00011	0.0007696
DNA deamination	0.0001103	0.00077
enteric nervous system development	0.0001103	0.00077
pyrimidine ribonucleoside metabolic process	0.0001103	0.00077
positive regulation of inositol trisphosphate biosynthetic process	0.0001103	0.00077
positive regulation of actin filament polymerization	0.0001109	0.000773
ureteric bud development	0.0001109	0.000773
response to molecule of bacterial origin	0.0001111	0.000773
positive regulation of defense response	0.0001111	0.000773
positive regulation of ossification	0.0001117	0.0007763
embryonic limb morphogenesis	0.0001117	0.0007763
embryonic appendage morphogenesis	0.0001117	0.0007763
renal tubule development	0.0001121	0.000778
cellular response to UV	0.0001121	0.000778
regulation of cardiac muscle contraction	0.0001123	0.000779
regulation of extrinsic apoptotic signaling pathway	0.0001133	0.000785
regulation of cell fate commitment	0.0001139	0.0007879
positive regulation of alcohol biosynthetic process	0.0001139	0.0007879
positive regulation of meiotic cell cycle	0.0001139	0.0007879
columnar/cuboidal epithelial cell differentiation	0.0001141	0.0007887
regulation of protein kinase B signaling	0.0001154	0.0007973
DNA damage response, detection of DNA damage	0.0001169	0.0008067
striated muscle cell development	0.0001169	0.0008067
negative regulation of response to drug	0.0001175	0.0008101
negative regulation of locomotion	0.0001177	0.000811
response to biotic stimulus	0.0001203	0.0008285
positive regulation of DNA-dependent DNA replication	0.0001209	0.0008307
positive regulation of gamma-aminobutyric acid secretion	0.0001209	0.0008307
viral translation	0.0001209	0.0008307
connective tissue development	0.0001231	0.0008455
negative regulation of cell migration	0.0001237	0.0008495
regulation of protein localization to membrane	0.0001247	0.0008559
negative regulation of vasculature development	0.0001267	0.0008685
cell redox homeostasis	0.0001267	0.0008685
ribose phosphate biosynthetic process	0.0001277	0.0008748
response to glucose	0.0001286	0.0008802
positive regulation of nuclear division	0.0001287	0.0008802
DNA duplex unwinding	0.0001291	0.0008828
regulation of neurological system process	0.0001299	0.0008863
positive regulation of mismatch repair	0.0001299	0.0008863
alditol biosynthetic process	0.0001299	0.0008863
regulation of embryonic development	0.0001321	0.0009005
response to lipopolysaccharide	0.0001324	0.0009025
regulation of platelet aggregation	0.0001341	0.0009133
regulation of protein localization to nucleus	0.0001344	0.0009149
regulation of early endosome to late endosome transport	0.0001346	0.0009152
negative regulation of cell fate commitment	0.0001346	0.0009152
positive regulation of lamellipodium assembly	0.0001365	0.0009258
presynapse organization	0.0001365	0.0009258
apoptotic nuclear changes	0.0001365	0.0009258
spliceosomal snRNP assembly	0.0001365	0.0009258
ribonucleotide biosynthetic process	0.0001368	0.0009271
cellular response to interleukin-1	0.0001381	0.000935
response to tumor necrosis factor	0.0001394	0.0009438
positive regulation of gliogenesis	0.0001402	0.0009483
ribonucleoside catabolic process	0.0001405	0.0009493
maturation of LSU-rRNA	0.0001405	0.0009493
positive regulation of protein localization to membrane	0.0001409	0.0009511
regulation of protein modification by small protein conjugation or removal	0.0001409	0.0009511
regulation of microtubule-based process	0.0001412	0.0009523
positive regulation of ion transport	0.0001422	0.0009584
pattern specification process	0.0001428	0.0009616
negative regulation of insulin secretion	0.0001436	0.0009667
mesonephric tubule development	0.0001438	0.0009671
mesonephric epithelium development	0.0001438	0.0009671
metencephalon development	0.0001445	0.0009707
forebrain neuron development	0.0001467	0.0009849
negative regulation of cellular component movement	0.0001469	0.0009854
actin filament bundle assembly	0.0001469	0.0009854
immune response	0.0001471	0.0009864
ovulation cycle	0.0001501	0.001006
lymphocyte differentiation	0.0001512	0.001012
epithelial cell migration	0.0001532	0.001025
negative regulation of chromatin organization	0.000154	0.00103
inositol phosphate metabolic process	0.0001559	0.001042
multicellular organism growth	0.0001561	0.001042
skeletal system development	0.0001585	0.001058
aortic valve development	0.00016	0.001067
detection of abiotic stimulus	0.0001618	0.001079
regulation of tumor necrosis factor production	0.0001641	0.001094
striated muscle contraction	0.0001662	0.001107
regulation of membrane permeability	0.0001671	0.00111
cellular response to alkaloid	0.0001672	0.00111
response to angiotensin	0.0001672	0.00111
regulation of mitochondrial outer membrane permeabilization involved in apoptotic signaling pathway	0.0001672	0.00111
interleukin-12-mediated signaling pathway	0.0001672	0.00111
positive regulation of secretion	0.0001698	0.001127
lung morphogenesis	0.0001703	0.001129
negative regulation of production of miRNAs involved in gene silencing by miRNA	0.0001749	0.001154
regulation of mitotic spindle checkpoint	0.0001749	0.001154
peristalsis	0.0001749	0.001154
regulation of mitotic cell cycle spindle assembly checkpoint	0.0001749	0.001154
regulation of inositol trisphosphate biosynthetic process	0.0001749	0.001154
endothelial tube morphogenesis	0.0001749	0.001154
regulation of spindle checkpoint	0.0001749	0.001154
branching involved in prostate gland morphogenesis	0.0001749	0.001154
morphogenesis of an endothelium	0.0001749	0.001154
hemostasis	0.0001778	0.001172
establishment of monopolar cell polarity	0.0001815	0.001194
inner ear auditory receptor cell differentiation	0.0001819	0.001194
response to interleukin-4	0.0001819	0.001194
cellular response to angiotensin	0.0001819	0.001194
regulation of animal organ formation	0.0001819	0.001194
epithelial cell morphogenesis	0.0001819	0.001194
positive regulation of lamellipodium organization	0.0001819	0.001194
pyrimidine-containing compound catabolic process	0.0001823	0.001195
muscle filament sliding	0.0001823	0.001195
cellular response to interleukin-4	0.0001823	0.001195
response to xenobiotic stimulus	0.0001851	0.001212
negative regulation of ion transmembrane transport	0.0001856	0.001215
regulation of cardiac muscle cell apoptotic process	0.0001865	0.00122
response to UV	0.0001882	0.001231
positive regulation of cell-cell adhesion	0.00019	0.001241
regulation of leukocyte differentiation	0.0001905	0.001244
peripheral nervous system development	0.000196	0.001279
positive regulation of T cell apoptotic process	0.0001965	0.001281
induction of positive chemotaxis	0.0001975	0.001285
establishment of epithelial cell apical/basal polarity	0.0001975	0.001285
DNA demethylation	0.0001975	0.001285
positive regulation of RNA polymerase II transcriptional preinitiation complex assembly	0.0001975	0.001285
monovalent inorganic cation transport	0.0002003	0.001302
heart growth	0.0002017	0.001309
trabecula morphogenesis	0.0002017	0.001309
response to hyperoxia	0.0002017	0.001309
regulation of tissue remodeling	0.0002023	0.001312
cofactor metabolic process	0.0002072	0.001344
regulation of smooth muscle cell chemotaxis	0.0002076	0.001345
convergent extension involved in gastrulation	0.0002082	0.001346
regulation of neutrophil apoptotic process	0.0002082	0.001346
osteoblast proliferation	0.0002082	0.001346
regulation of epithelial cell proliferation involved in lung morphogenesis	0.0002082	0.001346
negative regulation of embryonic development	0.0002091	0.00135
negative regulation of mitotic sister chromatid separation	0.0002091	0.00135
blood coagulation	0.0002091	0.00135
regulation of leukocyte cell-cell adhesion	0.0002105	0.001357
positive regulation of secretion by cell	0.0002118	0.001365
T cell differentiation in thymus	0.0002129	0.00137
face development	0.0002129	0.00137
regulation of tumor necrosis factor superfamily cytokine production	0.0002149	0.001383
positive regulation of neurological system process	0.0002159	0.001388
spindle assembly	0.0002181	0.001402
ensheathment of neurons	0.0002205	0.001416
axon ensheathment	0.0002205	0.001416
regulation of alcohol biosynthetic process	0.0002209	0.001417
heart valve development	0.0002223	0.001425
cellular component disassembly involved in execution phase of apoptosis	0.0002239	0.001432
mRNA transcription	0.0002239	0.001432
nucleobase-containing small molecule catabolic process	0.0002243	0.001432
nucleotide-excision repair, DNA incision, 5'-to lesion	0.0002243	0.001432
face morphogenesis	0.0002243	0.001432
regulation of oxidative phosphorylation	0.0002243	0.001432
response to X-ray	0.0002243	0.001432
regulation of mitochondrial membrane permeability	0.0002256	0.00144
actin-myosin filament sliding	0.0002281	0.001454
regulation of actin cytoskeleton reorganization	0.0002281	0.001454
immune response-regulating signaling pathway	0.00023	0.001465
regulation of transporter activity	0.0002314	0.001473
cardiocyte differentiation	0.0002348	0.001493
positive regulation of inflammatory response	0.0002348	0.001493
regulation of muscle cell apoptotic process	0.0002368	0.001505
neuron projection organization	0.0002423	0.001536
cellular response to interleukin-12	0.0002423	0.001536
mitotic spindle checkpoint	0.0002424	0.001536
negative regulation of mitotic metaphase/anaphase transition	0.0002424	0.001536
metanephric epithelium development	0.0002424	0.001536
reactive oxygen species metabolic process	0.0002459	0.001557
negative regulation of cytokine production	0.0002466	0.001561
response to vitamin D	0.0002491	0.001575
positive regulation of blood pressure	0.0002491	0.001575
cellular process involved in reproduction in multicellular organism	0.0002499	0.001579
metanephros development	0.0002514	0.001588
coagulation	0.0002547	0.001608
negative regulation of ERK1 and ERK2 cascade	0.0002559	0.001614
response to isoquinoline alkaloid	0.0002559	0.001614
multicellular organismal signaling	0.000258	0.001626
regulation of mitochondrial membrane potential	0.000259	0.00163
negative regulation of response to DNA damage stimulus	0.000259	0.00163
regulation of T cell apoptotic process	0.0002604	0.001639
positive regulation of acute inflammatory response	0.0002639	0.00166
embryonic process involved in female pregnancy	0.0002676	0.001673
vitamin biosynthetic process	0.0002676	0.001673
pulmonary valve morphogenesis	0.0002676	0.001673
regulation of gamma-aminobutyric acid secretion	0.0002676	0.001673
DNA damage response, signal transduction resulting in transcription	0.0002676	0.001673
DNA unwinding involved in DNA replication	0.0002676	0.001673
cardiac conduction system development	0.0002676	0.001673
radial glial cell differentiation	0.0002676	0.001673
positive regulation of vascular permeability	0.0002676	0.001673
response to 3,3',5-triiodo-L-thyronine	0.0002676	0.001673
regulation of ATP metabolic process	0.0002679	0.001674
mammary gland epithelial cell proliferation	0.0002701	0.001684
positive regulation of sequestering of calcium ion	0.0002701	0.001684
inositol phosphate-mediated signaling	0.0002706	0.001684
regulation of stem cell population maintenance	0.0002706	0.001684
entrainment of circadian clock	0.0002706	0.001684
positive regulation of systemic arterial blood pressure	0.0002706	0.001684
photoperiodism	0.0002706	0.001684
regulation of vascular permeability	0.0002749	0.001709
cortical actin cytoskeleton organization	0.0002749	0.001709
detection of external stimulus	0.0002763	0.001717
cell maturation	0.0002792	0.001734
modification of postsynaptic structure	0.000283	0.001756
pyrimidine deoxyribonucleotide metabolic process	0.000283	0.001756
cardiac atrium morphogenesis	0.0002832	0.001756
protein localization to cytoskeleton	0.0002835	0.001757
regulation of blood coagulation	0.0002855	0.001768
negative regulation of blood vessel morphogenesis	0.0002859	0.00177
pigment metabolic process	0.0002905	0.001797
response to anesthetic	0.0002906	0.001797
positive regulation of cysteine-type endopeptidase activity	0.0002956	0.001827
nephron epithelium morphogenesis	0.0002965	0.00183
modification by symbiont of host morphology or physiology	0.0002965	0.00183
positive regulation of cytokine production	0.0002973	0.001834
myeloid leukocyte differentiation	0.0002994	0.001846
response to hexose	0.0003014	0.001857
epithelium migration	0.0003064	0.001887
regulation of membrane depolarization	0.0003142	0.001934
non-canonical Wnt signaling pathway via JNK cascade	0.0003195	0.001959
regulation of forebrain neuron differentiation	0.0003195	0.001959
prostate epithelial cord elongation	0.0003195	0.001959
myoblast proliferation	0.0003195	0.001959
mitotic centrosome separation	0.0003195	0.001959
lymphocyte aggregation	0.0003195	0.001959
establishment or maintenance of monopolar cell polarity	0.0003197	0.001959
GTP metabolic process	0.0003197	0.001959
regulation of T cell activation	0.0003222	0.001973
protein homotetramerization	0.0003226	0.001975
myelination	0.0003233	0.001978
regulation of hemostasis	0.0003237	0.001979
negative regulation of endothelial cell migration	0.0003281	0.002005
regulation of epidermis development	0.0003326	0.00203
positive regulation of protein localization to nucleus	0.0003326	0.00203
nucleotide-excision repair, DNA incision	0.0003351	0.002043
positive regulation of protein import into nucleus	0.0003351	0.002043
negative regulation of angiogenesis	0.0003381	0.00206
2'-deoxyribonucleotide biosynthetic process	0.0003402	0.002064
cytidine catabolic process	0.0003402	0.002064
deoxyribose phosphate biosynthetic process	0.0003402	0.002064
cytidine deamination	0.0003402	0.002064
striated muscle myosin thick filament assembly	0.0003402	0.002064
cytidine metabolic process	0.0003402	0.002064
skeletal muscle myosin thick filament assembly	0.0003402	0.002064
cytidine to uridine editing	0.0003402	0.002064
transmission of nerve impulse	0.0003426	0.002077
vascular endothelial growth factor receptor signaling pathway	0.0003427	0.002077
response to interleukin-12	0.0003451	0.002088
response to copper ion	0.0003451	0.002088
negative regulation of blood circulation	0.0003451	0.002088
positive regulation of coagulation	0.0003467	0.002096
negative regulation of chromosome separation	0.0003467	0.002096
regulation of long-term neuronal synaptic plasticity	0.00035	0.002113
regulation of endothelial cell differentiation	0.00035	0.002113
regulation of systemic arterial blood pressure	0.000351	0.002118
regulation of innate immune response	0.0003551	0.002141
regulation of keratinocyte proliferation	0.0003553	0.002142
positive regulation of hepatic stellate cell contraction	0.0003589	0.002145
mitotic chromosome movement towards spindle pole	0.0003589	0.002145
inner medullary collecting duct development	0.0003589	0.002145
cellular response to interleukin-8	0.0003589	0.002145
negative regulation of inner ear auditory receptor cell differentiation	0.0003589	0.002145
tertiary branching involved in mammary gland duct morphogenesis	0.0003589	0.002145
negative regulation of inner ear receptor cell differentiation	0.0003589	0.002145
peptidyl-cysteine S-trans-nitrosylation	0.0003589	0.002145
regulation of protein processing in phagocytic vesicle	0.0003589	0.002145
baculum development	0.0003589	0.002145
regulation of dense core granule biogenesis	0.0003589	0.002145
positive regulation of protein processing in phagocytic vesicle	0.0003589	0.002145
negative regulation of mechanoreceptor differentiation	0.0003589	0.002145
response to interleukin-8	0.0003589	0.002145
negative regulation of extracellular matrix constituent secretion	0.0003589	0.002145
negative regulation of forebrain neuron differentiation	0.0003589	0.002145
regulation of potassium ion transport	0.0003611	0.002156
granulocyte migration	0.0003611	0.002156
regulation of cytoplasmic transport	0.0003654	0.002179
platelet formation	0.0003654	0.002179
regulation of peptidyl-tyrosine phosphorylation	0.0003743	0.002231
transforming growth factor beta receptor signaling pathway	0.000375	0.002234
response to lithium ion	0.0003772	0.002244
striated muscle hypertrophy	0.0003772	0.002244
negative regulation of calcium ion transport	0.0003778	0.002247
positive regulation of epithelial cell proliferation involved in lung morphogenesis	0.0003823	0.002262
positive regulation of apoptotic process involved in development	0.0003823	0.002262
positive regulation of apoptotic process involved in morphogenesis	0.0003823	0.002262
negative regulation of dendritic cell differentiation	0.0003823	0.002262
negative regulation of cell fate specification	0.0003823	0.002262
convergent extension involved in axis elongation	0.0003823	0.002262
positive regulation of neuron projection arborization	0.0003823	0.002262
negative regulation of gastrulation	0.0003823	0.002262
positive regulation of intrinsic apoptotic signaling pathway by p53 class mediator	0.0003823	0.002262
alpha-beta T cell activation	0.0003869	0.002288
female sex differentiation	0.0003914	0.002314
regulation of antigen receptor-mediated signaling pathway	0.0003919	0.002316
cellular response to cAMP	0.0003928	0.00232
positive regulation of smooth muscle cell migration	0.0003948	0.002329
nephron morphogenesis	0.0003948	0.002329
midbrain dopaminergic neuron differentiation	0.0003968	0.002336
amino acid import across plasma membrane	0.0003968	0.002336
mature B cell differentiation involved in immune response	0.000397	0.002336
convergent extension	0.000397	0.002336
heterochromatin organization	0.000397	0.002336
carbohydrate biosynthetic process	0.0003998	0.002351
renal system process	0.0004084	0.002401
muscle hypertrophy	0.0004094	0.002405
kidney morphogenesis	0.0004137	0.002429
positive regulation of blood coagulation	0.0004166	0.002439
G protein-coupled acetylcholine receptor signaling pathway	0.0004166	0.002439
positive regulation of hemostasis	0.0004166	0.002439
regulation of ubiquitin protein ligase activity	0.0004166	0.002439
negative regulation of metaphase/anaphase transition of cell cycle	0.0004166	0.002439
regulation of protein ubiquitination	0.0004209	0.002463
limbic system development	0.0004211	0.002463
cardiac atrium development	0.0004294	0.00251
regulation of myoblast differentiation	0.0004322	0.002525
nuclear migration	0.0004403	0.002571
Sertoli cell development	0.0004425	0.002583
negative regulation of G protein-coupled receptor signaling pathway	0.0004464	0.002604
nucleobase-containing small molecule biosynthetic process	0.0004465	0.002604
regulation of renal system process	0.0004508	0.002626
cell fate determination	0.0004508	0.002626
embryonic pattern specification	0.0004533	0.002639
axis specification	0.0004664	0.002714
positive regulation of gene silencing by miRNA	0.000487	0.002831
platelet morphogenesis	0.000487	0.002831
regulation of glial cell differentiation	0.000501	0.002911
negative regulation of leukocyte apoptotic process	0.0005058	0.002934
negative regulation of calcium ion transmembrane transport	0.0005058	0.002934
lactation	0.0005058	0.002934
regulation of endothelial cell proliferation	0.0005068	0.002938
positive regulation of peptidyl-tyrosine phosphorylation	0.000507	0.002938
ribonucleoside diphosphate metabolic process	0.0005184	0.003002
positive regulation of proteolysis	0.0005222	0.003022
response to morphine	0.0005228	0.003023
positive regulation of DNA binding	0.0005228	0.003023
regulation of transcription initiation from RNA polymerase II promoter	0.0005236	0.003024
positive regulation of leukocyte apoptotic process	0.0005236	0.003024
positive regulation of leukocyte chemotaxis	0.000525	0.003031
olfactory bulb interneuron development	0.0005315	0.003054
sequestering of metal ion	0.0005315	0.003054
glomerular mesangium development	0.0005315	0.003054
DNA ligation	0.0005315	0.003054
embryonic foregut morphogenesis	0.0005315	0.003054
G protein-coupled receptor signaling pathway coupled to cGMP nucleotide second messenger	0.0005315	0.003054
positive regulation of actin filament-based movement	0.0005315	0.003054
ruffle assembly	0.0005315	0.003054
chemokine production	0.0005315	0.003054
cellular response to steroid hormone stimulus	0.0005336	0.003065
positive regulation of protein import	0.0005364	0.003072
ADP metabolic process	0.0005364	0.003072
head morphogenesis	0.0005364	0.003072
cortical cytoskeleton organization	0.0005364	0.003072
negative regulation of cell cycle arrest	0.000537	0.003072
negative regulation of NIK/NF-kappaB signaling	0.000537	0.003072
positive regulation of lymphocyte apoptotic process	0.000537	0.003072
negative regulation of oxidoreductase activity	0.000537	0.003072
hindbrain development	0.0005461	0.003114
amino acid import	0.0005462	0.003114
polarized epithelial cell differentiation	0.0005462	0.003114
cardiac left ventricle morphogenesis	0.0005462	0.003114
error-prone translesion synthesis	0.0005462	0.003114
regulation of dendritic cell differentiation	0.0005462	0.003114
embryonic digestive tract development	0.0005471	0.003115
regulation of necrotic cell death	0.0005471	0.003115
neutrophil chemotaxis	0.0005472	0.003115
positive regulation of I-kappaB kinase/NF-kappaB signaling	0.0005528	0.003146
negative regulation of cAMP-mediated signaling	0.0005542	0.003148
nuclear-transcribed mRNA catabolic process, exonucleolytic	0.0005542	0.003148
zinc ion homeostasis	0.0005542	0.003148
cellular response to BMP stimulus	0.0005591	0.003173
response to BMP	0.0005591	0.003173
cellular response to epidermal growth factor stimulus	0.0005693	0.003226
regulation of lamellipodium organization	0.0005693	0.003226
cellular aldehyde metabolic process	0.0005693	0.003226
establishment or maintenance of cytoskeleton polarity	0.0005725	0.003241
Leydig cell differentiation	0.0005725	0.003241
cardiac muscle contraction	0.0005898	0.003332
telomere organization	0.0005898	0.003332
regulation of sodium ion transport	0.0005898	0.003332
regulation of coagulation	0.0005898	0.003332
muscle fiber development	0.0005953	0.003361
nephron tubule morphogenesis	0.0006013	0.003394
anatomical structure maturation	0.0006023	0.003398
body fluid secretion	0.0006168	0.003478
actomyosin structure organization	0.0006187	0.003487
homeostasis of number of cells	0.0006242	0.003515
positive regulation of blood vessel diameter	0.0006278	0.003534
regulation of GTPase activity	0.0006318	0.003555
positive regulation of cAMP-mediated signaling	0.0006356	0.003574
one-carbon metabolic process	0.0006405	0.003596
positive regulation of posttranscriptional gene silencing	0.0006405	0.003596
DNA strand elongation	0.0006405	0.003596
ciliary basal body-plasma membrane docking	0.0006415	0.0036
forebrain neuroblast division	0.0006535	0.003644
protein insertion into mitochondrial inner membrane	0.0006535	0.003644
L-ascorbic acid metabolic process	0.0006535	0.003644
attachment of mitotic spindle microtubules to kinetochore	0.0006535	0.003644
peptidyl-serine autophosphorylation	0.0006535	0.003644
forebrain radial glial cell differentiation	0.0006535	0.003644
negative regulation of extracellular matrix organization	0.0006535	0.003644
astral microtubule organization	0.0006535	0.003644
convergent extension involved in organogenesis	0.0006535	0.003644
regulation of phosphatidylinositol biosynthetic process	0.0006535	0.003644
positive regulation of B cell receptor signaling pathway	0.0006535	0.003644
glomerular mesangial cell development	0.0006535	0.003644
pyrimidine deoxyribonucleotide biosynthetic process	0.0006535	0.003644
positive regulation of response to biotic stimulus	0.0006543	0.003646
meiotic chromosome segregation	0.0006616	0.003673
regulation of ion transmembrane transport	0.0006621	0.003673
cardiac muscle cell development	0.0006627	0.003673
pyrimidine deoxyribonucleoside monophosphate biosynthetic process	0.000663	0.003673
mitotic M phase	0.000663	0.003673
negative regulation of megakaryocyte differentiation	0.000663	0.003673
protein lipoylation	0.000663	0.003673
regulation of mismatch repair	0.000663	0.003673
non-canonical Wnt signaling pathway via MAPK cascade	0.000663	0.003673
third ventricle development	0.000663	0.003673
methylglyoxal metabolic process	0.000663	0.003673
histone H3-S10 phosphorylation	0.000663	0.003673
regulation of proteolysis	0.0006695	0.003707
[truncated: 1,501 more rows]
